# Supplementary material for: Diaqua­bis­(4-carb­oxy-2-ethyl-1H-imidazole-5-carboxyl­ato-κ2 N 3,O 4)cadmium dihydrate
Source: Acta Crystallogr Sect E Struct Rep Online. 2011 Jun 11;67(Pt 7):m890. doi: 10.1107/S1600536811021428 (PMC3151988; doi:10.1107/S1600536811021428)
Supplement: Supplementary file 2 [file e-67-0m890-Isup2.hkl]

# 
# h,k,l, Fc-squared, Fo-squared, sigma(Fo-squared) and status flag 
# 
data_I
_shelx_title ' 1 in  C2/c' 
_shelx_refln_list_code          4 
_shelx_F_calc_maximum      456.55 
_exptl_crystal_F_000      1112.00 
_reflns_d_resolution_high  0.8347 
 
loop_ 
 _symmetry_equiv_pos_as_xyz 
 'x, y, z' 
 '-x, y, -z+1/2' 
 'x+1/2, y+1/2, z' 
 '-x+1/2, y+1/2, -z+1/2' 
 '-x, -y, -z' 
 'x, -y, z-1/2' 
 '-x+1/2, -y+1/2, -z' 
 'x+1/2, -y+1/2, z-1/2' 
 
_cell_length_a     9.8440 
_cell_length_b    17.0840 
_cell_length_c    12.8550 
_cell_angle_alpha  90.000 
_cell_angle_beta  102.210 
_cell_angle_gamma  90.000 
 
_shelx_F_squared_multiplier     1.000 
 
loop_ 
 _refln_index_h 
 _refln_index_k 
 _refln_index_l 
 _refln_F_squared_calc 
 _refln_F_squared_meas 
 _refln_F_squared_sigma 
 _refln_observed_status 
   2   0   0    15092.02    15069.58    261.80 o 
   4   0   0    17261.24    16565.16    190.01 o 
   6   0   0    21196.18    20666.17    258.71 o 
   8   0   0    19782.55    20086.57    291.42 o 
  10   0   0     5320.60     5502.75    128.21 o 
   3   1   0     2786.45     2998.86     52.90 o 
   5   1   0     6623.03     6722.91     93.80 o 
   7   1   0        2.33        9.53     18.32 o 
   9   1   0        1.56        9.99     22.08 o 
  11   1   0      530.09      439.62     54.34 o 
   2   2   0    15834.77    15545.26    120.20 o 
   4   2   0    13765.27    13286.37    124.59 o 
   6   2   0     9038.94     8817.97    118.65 o 
   8   2   0    10181.05    10507.82    124.54 o 
  10   2   0     3275.90     3297.63     74.98 o 
   1   3   0     5278.07     4932.68     73.08 o 
   3   3   0    14200.00    14340.34    124.23 o 
   5   3   0    28316.80    27842.50    258.64 o 
   7   3   0     6860.20     6799.04    112.79 o 
   9   3   0      265.74      260.76     36.11 o 
  11   3   0     1883.55     1837.92     70.28 o 
   0   4   0     4750.51     4309.30    143.21 o 
   2   4   0    13175.34    12750.22    136.91 o 
   4   4   0    18215.76    18912.25    179.12 o 
   6   4   0     3598.42     3600.24     69.46 o 
   8   4   0     2107.88     2254.72     75.35 o 
  10   4   0      516.56      513.98     61.19 o 
   1   5   0    34031.27    29798.79    436.53 o 
   3   5   0     9223.69     8912.93    110.65 o 
   5   5   0    12053.83    12075.53    125.09 o 
   7   5   0    10277.19    10275.71    195.94 o 
   9   5   0      664.78      816.30     61.18 o 
  11   5   0     2862.40     2825.57     96.86 o 
   0   6   0    22164.31    21781.29    525.03 o 
   2   6   0      651.14      598.69     58.60 o 
   4   6   0     2506.03     2992.72     65.44 o 
   6   6   0      661.13      786.03     43.62 o 
   8   6   0      113.27      113.13     47.31 o 
  10   6   0     1504.19     1499.09     93.50 o 
   1   7   0     7471.73     7378.34    141.68 o 
   3   7   0    29026.34    29305.19    311.99 o 
   5   7   0      366.20      280.13     40.67 o 
   7   7   0     5537.11     5372.68     96.77 o 
   9   7   0     2183.40     2199.38     87.54 o 
   0   8   0    42374.30    41623.91    820.04 o 
   2   8   0     5402.14     5355.18    125.52 o 
   4   8   0     3519.60     3511.09     91.15 o 
   6   8   0     3440.13     3360.47     97.34 o 
   8   8   0     8405.20     8468.10    142.49 o 
  10   8   0      445.00      488.57    102.62 o 
   1   9   0    10874.44    10764.18    209.48 o 
   3   9   0    14029.92    14063.92    208.63 o 
   5   9   0      875.50      846.70     78.96 o 
   7   9   0     2899.03     2957.37     92.91 o 
   9   9   0      763.56      704.92     70.10 o 
   0  10   0     9894.23    10487.57    343.38 o 
   2  10   0     2725.46     2673.65    119.42 o 
   4  10   0     7355.50     7468.59    152.83 o 
   6  10   0     3902.20     4016.34    105.67 o 
   8  10   0     7187.38     7245.40    151.03 o 
  10  10   0      526.17      470.45    103.79 o 
   1  11   0       68.73       92.89     70.90 o 
   3  11   0      239.68      339.27     66.89 o 
   5  11   0      158.41      153.04     54.96 o 
   7  11   0      834.30      847.56     76.02 o 
   9  11   0        0.10       38.14     46.24 o 
   0  12   0     3156.31     3223.36    214.62 o 
   2  12   0    11494.87    11717.59    247.99 o 
   4  12   0     9193.37     9159.50    197.88 o 
   6  12   0     1655.40     1785.47    103.84 o 
   8  12   0     3081.39     3280.33    117.62 o 
   1  13   0      182.14      218.06     92.44 o 
   3  13   0     1630.76     1480.46    166.17 o 
   5  13   0      675.64      565.43     98.12 o 
   7  13   0      800.46      673.25     75.22 o 
   0  14   0     5202.66     4727.33    304.14 o 
   2  14   0        2.66       76.14     77.55 o 
   4  14   0     2609.60     2714.08    118.52 o 
   6  14   0      148.31      161.64     67.79 o 
   8  14   0      105.85      104.64     59.07 o 
   1  15   0     1201.79     1423.94    136.83 o 
   3  15   0     1583.27     2156.19    142.19 o 
   5  15   0      993.33     1133.74    145.82 o 
   7  15   0     2080.10     2145.34    122.62 o 
   0  16   0      657.18      298.53    144.89 o 
   2  16   0      353.50      359.33    119.69 o 
   4  16   0        4.40       22.88     57.40 o 
   6  16   0       67.33       73.62     68.46 o 
   1  17   0      551.35      562.58    219.91 o 
   3  17   0     2217.56     2606.31    150.95 o 
   5  17   0     1126.16     1057.83    131.65 o 
   0  18   0     1223.80      718.68    469.21 o 
   2  18   0      559.99       14.00     74.02 o 
   4  18   0      263.39       99.04     84.09 o 
   1  19   0      326.85        6.73     77.95 o 
   3  19   0        1.34        7.97     58.95 o 
   0  20   0     3273.66     3286.51    285.86 o 
   2  20   0      684.62      179.98    177.82 o 
 -11   1   1     1323.69     1450.18     61.72 o 
  -9   1   1     3110.28     3232.43     76.05 o 
  -7   1   1     8861.57     8793.92    104.08 o 
  -5   1   1    11527.80    11041.22    127.32 o 
  -3   1   1    34343.83    32279.87    296.34 o 
   1   1   1    39806.70    36596.14    862.99 o 
   3   1   1      293.34      193.56     23.46 o 
   5   1   1     9581.32    10028.08    101.87 o 
   7   1   1     6071.62     6310.47     88.19 o 
   9   1   1     2867.50     2981.99     69.26 o 
  11   1   1     1660.17     1552.10     57.57 o 
 -10   2   1     2739.36     2843.59     77.31 o 
  -8   2   1     5523.66     5646.51    102.30 o 
  -6   2   1        6.17       -0.32     16.89 o 
  -4   2   1     1585.58     1418.33     37.59 o 
  -2   2   1     6220.63     5773.18     59.54 o 
   2   2   1      132.11      158.19     19.77 o 
   4   2   1     4069.94     3992.80     56.97 o 
   6   2   1     8915.21     9116.42    132.52 o 
   8   2   1     1433.55     1446.61     44.36 o 
  10   2   1        2.15        8.12     20.73 o 
 -11   3   1      306.13      236.34     54.51 o 
  -9   3   1     2407.34     2579.84     67.44 o 
  -7   3   1     5874.51     6041.20    111.77 o 
  -5   3   1      386.68      589.66     35.28 o 
  -3   3   1       40.29      132.59     22.62 o 
  -1   3   1    11337.47    10598.95    120.63 o 
   1   3   1    12616.93    11802.80    242.36 o 
   3   3   1      101.81      130.35     21.45 o 
   5   3   1     1475.77     1537.94     39.55 o 
   7   3   1     2792.00     2793.39     83.05 o 
   9   3   1      631.51      605.85     43.82 o 
  11   3   1      421.46      244.23     64.39 o 
 -10   4   1     7931.53     8205.02    126.68 o 
  -8   4   1     4943.02     5184.22    106.88 o 
  -6   4   1     9090.61     8589.46    112.01 o 
  -4   4   1    20077.92    19220.58    171.26 o 
  -2   4   1    48597.75    44414.99    458.50 o 
   0   4   1    27949.44    25793.29    652.86 o 
   2   4   1    40081.13    35645.58    528.22 o 
   4   4   1    14717.27    14613.96    135.21 o 
   6   4   1    12603.70    12790.44    144.98 o 
   8   4   1     3069.89     3202.20     89.35 o 
  10   4   1     1031.40     1117.75     52.97 o 
 -11   5   1      164.90      109.98     39.29 o 
  -9   5   1      396.66      330.86     50.12 o 
  -7   5   1      354.62      454.13     45.82 o 
  -5   5   1       11.77       25.26     19.63 o 
  -3   5   1      383.54      417.07     36.86 o 
  -1   5   1     2095.41     2223.36     81.61 o 
   1   5   1       30.96       -7.40     35.09 o 
   3   5   1     2163.65     2211.55     50.46 o 
   5   5   1      517.51      577.06     39.63 o 
   7   5   1     1293.62     1219.76     51.50 o 
   9   5   1      218.41      194.18     46.73 o 
 -10   6   1     2461.92     2451.34    100.13 o 
  -8   6   1     2558.63     2713.74     91.83 o 
  -6   6   1     6713.85     6845.42    120.26 o 
  -4   6   1    16792.48    16600.18    186.06 o 
  -2   6   1    34356.27    33151.45    372.88 o 
   0   6   1     2078.55     1948.60     90.51 o 
   2   6   1     1002.81      771.10     48.39 o 
   4   6   1    18435.63    18939.33    180.94 o 
   6   6   1     7630.89     7720.99    102.97 o 
   8   6   1     5446.79     5542.19    124.69 o 
  10   6   1     1213.50     1242.89     62.82 o 
  -9   7   1     1156.49     1246.27     83.33 o 
  -7   7   1     3679.96     3575.96     89.61 o 
  -5   7   1     1576.33     1454.07     58.34 o 
  -3   7   1     6170.00     6181.62    100.81 o 
  -1   7   1     8374.32     8692.28    192.93 o 
   1   7   1    10030.03     9754.34    186.03 o 
   3   7   1     1081.36      982.31     56.80 o 
   5   7   1     2276.69     2400.90     68.35 o 
   7   7   1     3864.78     4117.84     86.34 o 
   9   7   1      196.46      205.39     52.74 o 
 -10   8   1      201.91      198.73    111.90 o 
  -8   8   1     2453.08     2567.66     88.70 o 
  -6   8   1     6405.20     6555.35    124.08 o 
  -4   8   1     5401.50     5168.73    100.27 o 
  -2   8   1    11797.99    11428.00    222.01 o 
   0   8   1     7616.96     7156.41    150.34 o 
   2   8   1      348.15      376.66     53.46 o 
   4   8   1    11359.35    11766.29    160.88 o 
   6   8   1     1311.37     1345.58     74.01 o 
   8   8   1     3087.98     3085.65     83.64 o 
  10   8   1      363.35      269.90     83.24 o 
  -9   9   1     2831.48     2898.37    103.22 o 
  -7   9   1     6264.97     6178.72    121.39 o 
  -5   9   1      446.32      543.70     59.00 o 
  -3   9   1     5376.10     5415.82    136.03 o 
  -1   9   1     6670.15     6316.54    231.72 o 
   1   9   1    20455.67    19700.93    297.47 o 
   3   9   1    11312.87    11095.44    180.09 o 
   5   9   1     2633.78     2803.51    101.73 o 
   7   9   1      810.17      883.61     62.49 o 
   9   9   1     2977.40     3099.30    106.19 o 
 -10  10   1      135.90      108.64     79.18 o 
  -8  10   1      486.86      496.07     63.82 o 
  -6  10   1     2431.26     2551.21     98.72 o 
  -4  10   1       12.79       -2.70     35.73 o 
  -2  10   1        3.42      -12.20     52.10 o 
   0  10   1      228.67      467.90     89.71 o 
   2  10   1      657.92      806.79     87.63 o 
   4  10   1       13.37       39.16     51.14 o 
   6  10   1      117.36      141.48     50.34 o 
   8  10   1      125.34      156.45     49.38 o 
  -9  11   1     2402.71     2336.30    110.54 o 
  -7  11   1     5858.02     5770.97    128.26 o 
  -5  11   1     1196.03     1382.29     94.73 o 
  -3  11   1     2303.29     2362.87    134.55 o 
  -1  11   1    13874.81    14434.11    279.21 o 
   1  11   1    11082.64    11480.83    234.22 o 
   3  11   1     3895.25     3907.25    117.23 o 
   5  11   1     5337.37     5833.33    140.77 o 
   7  11   1     2797.36     2922.08    102.98 o 
   9  11   1     2462.77     2670.28     96.43 o 
  -8  12   1      603.63      636.29     71.56 o 
  -6  12   1     1280.18     1378.43     83.85 o 
  -4  12   1     4286.85     4403.34    142.18 o 
  -2  12   1     6741.32     6853.90    196.10 o 
   0  12   1     1316.96     1477.19    124.41 o 
   2  12   1       64.07       66.33     72.57 o 
   4  12   1     2664.14     2677.02    107.64 o 
   6  12   1     1455.87     1549.38     87.36 o 
   8  12   1      994.15      987.11    112.76 o 
  -9  13   1      932.44      831.60    138.41 o 
  -7  13   1     2336.63     2335.59    107.59 o 
  -5  13   1     1424.21     1708.70     96.64 o 
  -3  13   1     3798.59     3574.92    162.58 o 
  -1  13   1     7424.63     7657.35    217.13 o 
   1  13   1     4047.80     4251.13    171.02 o 
   3  13   1      447.06      599.72     88.23 o 
   5  13   1     3594.81     3764.64    119.38 o 
   7  13   1     1498.17     1468.47     88.73 o 
  -8  14   1      173.70      122.17     62.71 o 
  -6  14   1     2892.77     2897.34    117.09 o 
  -4  14   1     5097.34     5076.45    155.86 o 
  -2  14   1     4741.24     5160.84    189.34 o 
   0  14   1      841.33      894.83    121.77 o 
   2  14   1     3059.93     3030.22    166.98 o 
   4  14   1     9525.06     9429.26    278.17 o 
   6  14   1     1119.60     1322.68     96.36 o 
   8  14   1     1047.02     1037.83     89.87 o 
  -7  15   1       63.68       74.99     69.61 o 
  -5  15   1     1063.49      981.78    168.33 o 
  -3  15   1      584.39      529.06    108.16 o 
  -1  15   1      323.04      238.81    100.89 o 
   1  15   1      461.43      531.30    119.35 o 
   3  15   1       32.75       32.39     57.38 o 
   5  15   1      836.25      660.65     94.38 o 
   7  15   1        2.77       -5.95     37.16 o 
  -6  16   1     3384.13     3959.84    176.92 o 
  -4  16   1     3799.88     3927.62    147.27 o 
  -2  16   1     1551.37     1847.30    149.46 o 
   0  16   1     8949.64     9007.86    256.99 o 
   2  16   1     2065.56     2623.88    154.03 o 
   4  16   1     6040.38     6118.23    181.04 o 
   6  16   1     1473.75     1362.41    165.50 o 
  -5  17   1        1.10      -15.96     63.44 o 
  -3  17   1       66.77       91.70    103.02 o 
  -1  17   1     1095.37      684.05    311.05 o 
   1  17   1      306.02      230.97    103.51 o 
   3  17   1       16.60      -28.41     68.20 o 
   5  17   1       15.63       21.85     61.70 o 
  -4  18   1      560.42      101.70     89.51 o 
  -2  18   1     1140.66      891.97    340.64 o 
   0  18   1     1960.88     1558.55    320.27 o 
   2  18   1     1332.01     1223.45    474.28 o 
   4  18   1      738.14      266.16    167.72 o 
  -3  19   1      960.71      331.34    260.83 o 
  -1  19   1     1000.92       25.27    110.65 o 
   3  19   1      409.58      101.89     87.08 o 
  -2  20   1      235.88      107.21    121.39 o 
   0  20   1       33.62       30.90     95.75 o 
   2  20   1      692.65       10.03     64.58 o 
 -10   0   2     5481.02     5578.13    161.95 o 
  -8   0   2    11824.86    12113.92    198.04 o 
  -6   0   2     6084.10     6135.50    118.27 o 
   0   0   2    66815.00    70846.59    810.29 o 
   2   0   2      974.32     1078.88     14.96 o 
   4   0   2    23298.64    23452.39    240.59 o 
   6   0   2    10948.44    10716.04    140.70 o 
   8   0   2     1523.11     1625.40     57.28 o 
  10   0   2      505.73      491.52     71.84 o 
 -11   1   2     1155.86     1196.64     60.35 o 
  -9   1   2       12.94      -13.08     23.25 o 
  -7   1   2       29.40       30.39     21.71 o 
  -5   1   2     5087.12     5340.22     77.01 o 
  -3   1   2     1115.12     1083.70     32.53 o 
  -1   1   2      152.00      160.84     19.72 o 
   1   1   2    19798.76    18994.99    195.54 o 
   3   1   2     1445.17     1384.79     21.49 o 
   5   1   2     3111.34     3266.29     48.27 o 
   7   1   2      102.39       62.62     17.67 o 
   9   1   2      826.13      809.12     36.36 o 
 -10   2   2     2026.30     2161.33     73.09 o 
  -8   2   2     4363.27     4261.98     75.81 o 
  -6   2   2     4546.26     4389.58     89.95 o 
  -4   2   2     3786.46     3379.23     50.04 o 
  -2   2   2    24406.50    22907.95    424.10 o 
   0   2   2     5953.91     6236.20     57.82 o 
   2   2   2     6873.01     6601.14     64.13 o 
   4   2   2    14372.32    13666.63    122.85 o 
   6   2   2     3693.79     3690.65     60.36 o 
   8   2   2     3362.60     3515.05     62.09 o 
  10   2   2     1267.72     1258.10     48.26 o 
 -11   3   2     3783.64     3829.95     95.39 o 
  -9   3   2     1038.70     1032.04     52.66 o 
  -7   3   2     2580.93     2498.35     80.51 o 
  -5   3   2     7152.42     7128.43     96.09 o 
  -3   3   2    44795.25    43221.25    374.25 o 
  -1   3   2    41142.03    38462.98    378.63 o 
   1   3   2       86.01       76.47     23.70 o 
   3   3   2     8176.65     7944.95     82.98 o 
   5   3   2     7816.46     7610.82     97.73 o 
   7   3   2     2386.73     2596.28     55.40 o 
   9   3   2     1524.26     1614.85     46.85 o 
 -10   4   2       74.40       82.05     34.11 o 
  -8   4   2      114.67      108.24     54.19 o 
  -6   4   2      191.67      187.65     50.58 o 
  -4   4   2     2819.10     2845.84     55.24 o 
  -2   4   2       88.90      107.97     38.46 o 
   0   4   2     3443.31     3135.35     78.16 o 
   2   4   2     3236.94     3164.89     58.35 o 
   4   4   2        2.93       10.51     16.00 o 
   6   4   2        2.45       23.67     20.47 o 
   8   4   2      580.38      581.22     40.62 o 
  10   4   2     1126.56     1116.54     55.31 o 
 -11   5   2     3925.20     3949.94     96.56 o 
  -9   5   2     5359.92     5471.49    123.68 o 
  -7   5   2     5980.71     5790.42    115.96 o 
  -5   5   2     8281.06     8474.96    110.41 o 
  -3   5   2    26373.24    26350.85    257.04 o 
  -1   5   2    41933.15    40129.18    421.67 o 
   1   5   2     1056.19      861.22     51.50 o 
   3   5   2    14313.95    14301.97    141.33 o 
   5   5   2    20711.81    20919.20    196.06 o 
   7   5   2     5979.76     6071.26    112.44 o 
   9   5   2      478.30      491.43     71.44 o 
 -10   6   2     1724.82     1856.79    106.62 o 
  -8   6   2       73.39       40.08     47.21 o 
  -6   6   2     4273.47     4548.17     87.56 o 
  -4   6   2        3.23       21.01     24.19 o 
  -2   6   2      402.22      332.05     47.27 o 
   0   6   2     2312.24     2431.77     84.82 o 
   2   6   2      950.51      994.33     52.00 o 
   4   6   2     2493.58     2422.19     64.62 o 
   6   6   2     1548.11     1498.33     49.99 o 
   8   6   2       25.73       32.24     37.83 o 
  10   6   2       36.85       44.38     31.67 o 
 -11   7   2     1708.06     1915.19    229.17 o 
  -9   7   2     2386.32     2326.61     97.57 o 
  -7   7   2     6737.33     6532.91    114.88 o 
  -5   7   2     2416.28     2134.31     65.69 o 
  -3   7   2    23018.73    24323.23    296.43 o 
  -1   7   2      749.98      497.91    124.52 o 
   1   7   2     6042.99     6042.34    123.36 o 
   3   7   2    22004.05    21917.28    327.40 o 
   5   7   2     8629.98     8731.18    121.10 o 
   7   7   2     3146.68     3302.11     77.04 o 
   9   7   2     2069.41     2135.09     88.69 o 
 -10   8   2     1016.42     1248.97    136.60 o 
  -8   8   2     5509.95     5288.98    115.42 o 
  -6   8   2     2708.66     2771.28     85.76 o 
  -4   8   2     4429.14     4661.25     95.86 o 
  -2   8   2    17339.78    18420.92    252.68 o 
   0   8   2     9610.11     9158.75    167.54 o 
   2   8   2     2012.24     1854.11     72.51 o 
   4   8   2     4372.25     4537.33     97.03 o 
   6   8   2      366.38      381.38     47.49 o 
   8   8   2     2478.27     2540.77     72.50 o 
  10   8   2      475.75      313.42     91.27 o 
  -9   9   2      977.07      859.24    113.69 o 
  -7   9   2      439.15      462.73     62.33 o 
  -5   9   2     1154.06     1225.91     69.83 o 
  -3   9   2     1530.42     1529.11     92.69 o 
  -1   9   2      288.75      394.00     68.82 o 
   1   9   2     1332.91     1267.20     89.06 o 
   3   9   2      224.79      193.17     49.16 o 
   5   9   2      579.11      615.72     66.88 o 
   7   9   2     1201.25     1368.57     68.51 o 
   9   9   2       48.57       51.39     42.64 o 
 -10  10   2     1403.27     1437.02    126.12 o 
  -8  10   2     5465.13     5411.65    131.88 o 
  -6  10   2     1970.10     2306.89     91.30 o 
  -4  10   2     7901.72     8099.94    177.99 o 
  -2  10   2    11825.62    12313.90    255.34 o 
   0  10   2    21391.41    21151.89    370.78 o 
   2  10   2     5416.57     5545.74    135.15 o 
   4  10   2     5367.05     5532.45    128.66 o 
   6  10   2     2823.20     3022.59     89.99 o 
   8  10   2     2956.11     3116.25     91.75 o 
  -9  11   2       71.80       28.75     51.29 o 
  -7  11   2      348.77      329.45     57.79 o 
  -5  11   2      798.12      782.41     72.11 o 
  -3  11   2     1802.37     1747.24    116.42 o 
  -1  11   2       84.23      116.82     85.31 o 
   1  11   2       95.04      124.41     89.73 o 
   3  11   2      451.42      420.22     73.00 o 
   5  11   2     1380.10     1454.12     82.23 o 
   7  11   2      156.50      149.67     52.80 o 
   9  11   2       86.23       74.76     43.59 o 
  -8  12   2     2855.12     3065.01    119.72 o 
  -6  12   2     4721.98     4775.27    125.12 o 
  -4  12   2     6113.06     6452.81    152.28 o 
  -2  12   2     1531.45     1640.89    150.59 o 
   0  12   2     3619.50     3696.99    195.60 o 
   2  12   2    12959.28    13264.31    247.10 o 
   4  12   2     2205.51     2127.28    103.53 o 
   6  12   2      255.53      337.63     65.22 o 
   8  12   2     1542.14     1516.92     85.35 o 
  -9  13   2     2312.25     2385.06    119.38 o 
  -7  13   2     2567.17     2413.94    126.11 o 
  -5  13   2      655.58      830.06     88.88 o 
  -3  13   2     9023.42     9331.86    253.19 o 
  -1  13   2     3120.63     3249.78    183.61 o 
   1  13   2      777.63      776.55    108.01 o 
   3  13   2     5435.87     5468.14    151.07 o 
   5  13   2     3456.05     3425.77    115.90 o 
   7  13   2     1571.01     1651.11     96.31 o 
  -8  14   2      883.16      720.33    165.51 o 
  -6  14   2      932.67      791.12    114.73 o 
  -4  14   2     3481.30     3584.83    139.49 o 
  -2  14   2       60.57       48.76    100.44 o 
   0  14   2     3267.12     3604.34    169.39 o 
   2  14   2      706.84      776.44    100.81 o 
   4  14   2     1054.13     1015.52     89.68 o 
   6  14   2     1024.78     1090.18     91.55 o 
  -7  15   2      879.22      871.84    137.01 o 
  -5  15   2     2193.91     2549.34    122.13 o 
  -3  15   2     9121.52     9106.68    264.61 o 
  -1  15   2     3965.37     4160.32    194.07 o 
   1  15   2     4837.50     5032.75    182.48 o 
   3  15   2      652.49      755.37     89.11 o 
   5  15   2     4728.99     4676.88    198.64 o 
   7  15   2     2601.61     2786.92    127.19 o 
  -6  16   2      194.11      165.13     87.02 o 
  -4  16   2       57.30       81.91     69.71 o 
  -2  16   2       39.80       56.68     82.38 o 
   0  16   2        9.97       34.96     77.70 o 
   2  16   2      432.13      214.60     82.60 o 
   4  16   2      227.01      228.21     81.72 o 
   6  16   2      162.67      134.57     68.62 o 
  -5  17   2     2358.78     2504.12    136.13 o 
  -3  17   2     4470.59     4630.27    225.51 o 
  -1  17   2     1751.75     1889.37    329.24 o 
   1  17   2     3726.48     3660.87    173.38 o 
   3  17   2     1244.46     1387.33    181.12 o 
   5  17   2      942.50      750.60    243.62 o 
  -4  18   2      254.04      100.65     80.30 o 
  -2  18   2       48.31        0.53     61.80 o 
   2  18   2     1033.09      739.75    311.61 o 
   4  18   2      755.71      292.80    176.44 o 
  -3  19   2       75.25      -16.43     80.61 o 
  -1  19   2     1352.13     1540.60    319.34 o 
   1  19   2      745.98       -5.09     67.62 o 
   3  19   2      609.96       17.50     68.04 o 
  -2  20   2      214.37       28.18     94.09 o 
   0  20   2     1694.41     1682.33    352.89 o 
 -11   1   3     5537.81     5820.23    121.89 o 
  -9   1   3     7530.49     7427.54    126.93 o 
  -7   1   3    15138.01    15313.52    156.55 o 
  -5   1   3    28345.43    28100.71    326.57 o 
  -3   1   3    39288.78    37524.85    540.01 o 
  -1   1   3     5672.08     5975.33     54.12 o 
   1   1   3   208439.34   205291.73   6064.96 o 
   3   1   3    13120.45    13222.09    170.70 o 
   5   1   3    12472.11    12600.99     99.54 o 
   7   1   3     2337.55     2372.72     45.27 o 
   9   1   3     6077.45     5824.18     88.28 o 
 -10   2   3     4261.08     4343.89     91.77 o 
  -8   2   3      234.32      262.15     35.95 o 
  -6   2   3      954.72      877.03     44.43 o 
  -4   2   3    41111.24    41219.78    458.10 o 
  -2   2   3    11464.92    11358.78    141.37 o 
   0   2   3     3224.49     3171.11     46.20 o 
   2   2   3      197.64      217.66     18.93 o 
   4   2   3    10701.35    10542.23     93.00 o 
   6   2   3    11777.89    11993.24    128.63 o 
   8   2   3      235.33      229.16     24.27 o 
  10   2   3        7.27       29.28     28.95 o 
 -11   3   3     1340.19     1413.70     66.29 o 
  -9   3   3     4479.81     4390.23    124.49 o 
  -7   3   3    10024.53    10450.25    170.06 o 
  -5   3   3    12053.21    11638.04    127.32 o 
  -3   3   3    42477.43    42345.08    373.77 o 
  -1   3   3    23007.49    22804.45    314.21 o 
   1   3   3    19289.67    19475.95    161.67 o 
   3   3   3    28232.02    28173.58    333.19 o 
   5   3   3    13406.19    13655.24    140.56 o 
   7   3   3     3192.95     3064.09     56.33 o 
   9   3   3     1511.60     1437.66     43.51 o 
 -10   4   3     8401.38     8383.21    132.27 o 
  -8   4   3       98.89      116.76     68.86 o 
  -6   4   3     9242.49     9114.12    179.13 o 
  -4   4   3    29828.66    29779.79    287.73 o 
  -2   4   3     4272.82     4768.93     91.17 o 
   0   4   3       27.73       55.81     25.19 o 
   2   4   3     4608.41     4366.42     60.38 o 
   4   4   3    10222.66    10307.12     98.56 o 
   6   4   3     5891.31     6032.77     91.67 o 
   8   4   3     1832.75     1805.55     54.98 o 
  10   4   3      213.95      167.32     55.18 o 
 -11   5   3       35.31       42.30     44.67 o 
  -9   5   3       76.62       33.16     50.26 o 
  -7   5   3     3207.59     3061.40    100.65 o 
  -5   5   3      418.73      498.75     35.21 o 
  -3   5   3     4103.22     4715.88     94.74 o 
  -1   5   3      271.98      306.97     56.28 o 
   1   5   3     5700.98     6106.85     93.99 o 
   3   5   3        0.54        1.20     13.32 o 
   5   5   3     1105.72     1169.71     38.18 o 
   7   5   3       29.83       32.39     33.01 o 
   9   5   3      239.29       99.37     41.39 o 
 -10   6   3     6311.81     6407.08    166.43 o 
  -8   6   3     2711.67     2509.95    166.11 o 
  -6   6   3     7510.39     7476.97    117.88 o 
  -4   6   3    12376.10    11992.62    148.41 o 
  -2   6   3    58095.36    57393.07    605.42 o 
   0   6   3    25646.64    25611.28    306.82 o 
   2   6   3    12850.19    12761.62    188.16 o 
   4   6   3    18936.21    18736.17    179.71 o 
   6   6   3     2972.44     2898.98     66.98 o 
   8   6   3     4134.36     4102.03    101.63 o 
  10   6   3      994.54     1000.56    188.22 o 
 -11   7   3      390.12      404.94    115.70 o 
  -9   7   3     1669.60     1495.49    146.78 o 
  -7   7   3      459.95      438.84     47.11 o 
  -5   7   3     2141.24     2201.24     66.01 o 
  -3   7   3      161.43       54.27     42.67 o 
  -1   7   3      184.89      143.32     59.03 o 
   1   7   3     6816.53     7483.44    116.54 o 
   3   7   3      140.75      182.96     41.10 o 
   5   7   3      515.90      514.86     42.78 o 
   7   7   3      148.61       87.47     29.69 o 
   9   7   3      363.63      295.91     61.84 o 
 -10   8   3     1628.11     1610.67    153.06 o 
  -8   8   3     4404.69     4435.75    100.57 o 
  -6   8   3     2457.37     2520.36     82.33 o 
  -4   8   3      219.57      228.85     42.37 o 
  -2   8   3    22405.88    23308.60    298.31 o 
   0   8   3     4898.41     4894.58    119.15 o 
   2   8   3     3553.83     3465.04     99.07 o 
   4   8   3     9710.95    10025.04    165.64 o 
   6   8   3        4.26       45.09     33.16 o 
   8   8   3     1979.76     2006.20     72.62 o 
  -9   9   3      849.42      868.55     77.92 o 
  -7   9   3    15165.99    14820.15    216.67 o 
  -5   9   3     7344.10     7815.28    140.19 o 
  -3   9   3    13005.54    13560.20    235.02 o 
  -1   9   3      430.25      476.53     69.82 o 
   1   9   3    14599.56    15249.79    211.84 o 
   3   9   3     9929.53     9750.78    162.29 o 
   5   9   3     6457.34     6639.10    126.91 o 
   7   9   3     1047.21     1187.26     61.44 o 
   9   9   3     4360.00     4238.56    127.56 o 
 -10  10   3      149.33      113.69     84.71 o 
  -8  10   3      439.47      429.53     56.47 o 
  -6  10   3     4845.04     4570.25    129.43 o 
  -4  10   3       59.93      -11.09     46.96 o 
  -2  10   3     1473.98     1593.93    102.35 o 
   0  10   3     2785.34     3111.85    141.12 o 
   2  10   3     3853.06     3939.02    109.56 o 
   4  10   3      223.61      285.24     54.06 o 
   6  10   3        1.11      -34.99     41.30 o 
   8  10   3     1195.01     1146.73     62.94 o 
  -9  11   3     1703.98     1645.89     95.93 o 
  -7  11   3     7617.28     7510.38    160.15 o 
  -5  11   3     3032.85     3121.06    116.75 o 
  -3  11   3    13443.69    14021.58    428.05 o 
  -1  11   3     6896.13     7436.60    207.80 o 
   1  11   3     4699.73     4879.47    162.62 o 
   3  11   3     7933.71     7991.61    202.78 o 
   5  11   3     5606.92     5607.29    120.47 o 
   7  11   3     1706.95     1879.04     84.60 o 
  -8  12   3        7.33      -15.27     35.85 o 
  -6  12   3      191.87      205.00     56.40 o 
  -4  12   3       78.42       77.37     76.83 o 
  -2  12   3     2358.11     2347.63    134.21 o 
   0  12   3       81.04      137.97     90.18 o 
   2  12   3      100.86       64.69     53.87 o 
   4  12   3      207.64      234.99     57.24 o 
   6  12   3       66.12       59.53     44.18 o 
   8  12   3        0.77      -27.04     38.69 o 
  -9  13   3     1518.26     1570.78    223.68 o 
  -7  13   3     2001.61     1955.43     98.69 o 
  -5  13   3       77.81      133.15     57.80 o 
  -3  13   3     6339.60     6381.62    208.92 o 
  -1  13   3     2286.10     2551.76    148.29 o 
   1  13   3     1713.63     1627.69    132.02 o 
   3  13   3      827.47      879.75     91.23 o 
   5  13   3     2483.61     2596.09    109.56 o 
   7  13   3      514.33      587.08     84.03 o 
  -8  14   3      441.95      336.45    135.28 o 
  -6  14   3     1835.85     1708.83    111.01 o 
  -4  14   3       78.65      136.07     92.66 o 
  -2  14   3     4203.32     4717.68    227.83 o 
   0  14   3      632.72      784.72    112.57 o 
   2  14   3     2077.35     2198.26    128.97 o 
   4  14   3     1654.38     1844.76     98.15 o 
   6  14   3       56.39       66.10     55.92 o 
  -7  15   3       43.23        8.13     49.46 o 
  -5  15   3      203.82      152.45     82.86 o 
  -3  15   3      712.71      828.26    140.50 o 
  -1  15   3        7.80       53.49     91.06 o 
   1  15   3     5181.94     4826.19    175.38 o 
   3  15   3       99.11       39.71     57.54 o 
   5  15   3      386.95      346.24     72.85 o 
   7  15   3        6.48       -6.21     41.09 o 
  -6  16   3     1328.78     1258.77    305.03 o 
  -4  16   3     1121.55     1033.02    210.80 o 
  -2  16   3      875.24     1188.31    135.41 o 
   0  16   3      662.31      646.36    164.19 o 
   2  16   3      324.14      285.41     91.66 o 
   4  16   3     1153.38     1334.18    198.19 o 
   6  16   3      436.68      244.44    100.20 o 
  -5  17   3      263.22      197.26     99.93 o 
  -3  17   3      541.62      326.87    157.09 o 
  -1  17   3      462.18      481.03    132.73 o 
   1  17   3      280.43      138.22     83.41 o 
   3  17   3      705.44      392.93    174.04 o 
   5  17   3      314.94      189.81     99.06 o 
  -4  18   3     1070.41      984.06    365.50 o 
  -2  18   3      863.07      332.88    240.43 o 
   0  18   3      700.95       11.11     72.52 o 
   2  18   3      363.41       -3.91     58.37 o 
   4  18   3      550.81      216.95    141.60 o 
  -3  19   3      606.48      155.06    138.12 o 
  -1  19   3      374.03      103.69    109.38 o 
   1  19   3     2053.90     1968.58    141.95 o 
   3  19   3      516.21       -4.43     58.05 o 
   0  20   3      278.81      133.22    143.53 o 
 -10   0   4     2537.93     2530.54    109.25 o 
  -8   0   4      984.24     1088.11     63.42 o 
  -6   0   4     8306.69     8510.45    132.78 o 
  -4   0   4    44644.70    46382.14   2870.12 o 
   0   0   4    13490.16    14995.59    178.88 o 
   2   0   4    23739.35    23901.76    508.19 o 
   4   0   4     2407.64     1987.53    128.01 o 
   6   0   4     4282.34     4748.89    228.11 o 
   8   0   4      837.54      640.52     38.45 o 
  10   0   4     1690.79     1717.07    314.73 o 
 -11   1   4      530.81      499.52     46.28 o 
  -9   1   4     1250.03     1178.06     46.36 o 
  -7   1   4     2407.05     2600.87     50.46 o 
  -5   1   4     2788.79     2680.73     58.48 o 
  -3   1   4     4220.41     4319.90    142.33 o 
  -1   1   4        5.41       -0.95     10.49 o 
   1   1   4    34513.95    34773.53    257.60 o 
   3   1   4     1437.12     1406.34     62.18 o 
   5   1   4      802.87      937.83     97.21 o 
   7   1   4      585.76      552.24     25.26 o 
   9   1   4      408.57      317.54     42.51 o 
 -10   2   4     1226.47     1382.69     53.95 o 
  -8   2   4     2984.58     3001.30     61.62 o 
  -6   2   4    16317.36    16383.94    220.13 o 
  -4   2   4     9713.55     9455.15    196.24 o 
  -2   2   4    18923.35    18243.15    204.13 o 
   0   2   4     2532.68     2427.13     53.66 o 
   2   2   4    40020.40    39340.51    531.37 o 
   4   2   4     2933.34     2817.64     43.64 o 
   6   2   4     1219.99     1368.26     73.21 o 
   8   2   4     1973.05     2003.17     45.15 o 
  10   2   4      971.48     1005.01    132.37 o 
 -11   3   4     1948.47     1948.97     78.82 o 
  -9   3   4     7618.08     7560.53    122.78 o 
  -7   3   4     4982.86     5166.40    104.20 o 
  -5   3   4     1888.29     1805.85    123.09 o 
  -3   3   4    11175.47    10819.72    146.00 o 
  -1   3   4     4324.70     4154.84     67.79 o 
   1   3   4    23285.67    23524.07    185.70 o 
   3   3   4    13834.95    13505.92    121.42 o 
   5   3   4     1270.30     1187.81     24.75 o 
   7   3   4     2289.95     2342.81     60.10 o 
   9   3   4     1958.75     1682.87    101.56 o 
 -10   4   4      945.32      919.68     63.51 o 
  -8   4   4      886.75      997.97    107.90 o 
  -6   4   4     3595.31     3499.12    204.51 o 
  -4   4   4      711.41      848.66     38.53 o 
  -2   4   4      449.51      526.92     44.20 o 
   0   4   4     5966.25     5992.98     79.34 o 
   2   4   4     1750.91     1757.78     38.50 o 
   4   4   4      167.97      198.70     24.20 o 
   6   4   4      218.74      232.84     22.67 o 
   8   4   4       48.01       32.53     14.39 o 
  10   4   4      256.63       99.47     88.81 o 
 -11   5   4     3430.42     3355.93    104.37 o 
  -9   5   4    10127.34    10211.52    280.65 o 
  -7   5   4     2081.81     2033.00    172.36 o 
  -5   5   4    18385.64    18263.06    200.79 o 
  -3   5   4    25083.96    24750.74    306.98 o 
  -1   5   4    19982.45    20165.09    213.90 o 
   1   5   4     8527.28     8572.94     96.47 o 
   3   5   4    11901.17    11404.35    113.79 o 
   5   5   4     9019.71     9085.66    107.83 o 
   7   5   4     3839.14     3777.19     82.70 o 
   9   5   4     2294.04     1995.27    128.58 o 
 -10   6   4        8.69       37.06     49.34 o 
  -8   6   4      121.37       87.69     33.75 o 
  -6   6   4     2279.56     2359.67     63.38 o 
  -4   6   4     6957.21     7260.83    104.11 o 
  -2   6   4      105.20      189.72     47.73 o 
   0   6   4       48.72       49.90     27.93 o 
   2   6   4     4423.04     4642.56     79.73 o 
   4   6   4       54.29       54.90     24.71 o 
   6   6   4      174.93      163.63     24.39 o 
   8   6   4      445.08      355.31     49.79 o 
 -11   7   4     2353.98     2411.31    121.46 o 
  -9   7   4     1111.82     1154.52    135.30 o 
  -7   7   4     5807.05     5962.29    115.05 o 
  -5   7   4    11679.89    11573.52    154.23 o 
  -3   7   4    20542.87    21071.38    272.44 o 
  -1   7   4    18209.35    17715.84    230.38 o 
   1   7   4     5507.64     5675.35    105.86 o 
   3   7   4     3467.60     3400.17     71.21 o 
   5   7   4     8026.76     8406.54    114.80 o 
   7   7   4     1050.28     1144.49     42.12 o 
   9   7   4     3666.61     3656.50    119.49 o 
 -10   8   4      422.06      439.65    121.33 o 
  -8   8   4     1476.51     1569.06     73.84 o 
  -6   8   4     4492.95     4608.71    108.64 o 
  -4   8   4     1639.57     1523.92     85.81 o 
  -2   8   4     2294.23     2413.20    107.58 o 
   0   8   4       23.64       49.12     36.71 o 
   2   8   4    11808.33    11862.11    166.48 o 
   4   8   4     4865.02     4853.89    101.95 o 
   6   8   4      105.92      119.68     32.85 o 
   8   8   4      522.10      316.02    102.38 o 
  -9   9   4      386.38      414.32     62.96 o 
  -7   9   4        4.00        4.38     27.72 o 
  -5   9   4     3878.16     4282.51    121.14 o 
  -3   9   4       15.47       15.75     49.59 o 
  -1   9   4     1946.21     1939.14     93.24 o 
   1   9   4       67.85       47.91     41.16 o 
   3   9   4      117.93       54.13     39.46 o 
   5   9   4     1656.81     1749.94     64.36 o 
   7   9   4      163.32      104.19     33.09 o 
   9   9   4      225.80      104.74     66.11 o 
 -10  10   4     3188.89     2900.68    238.71 o 
  -8  10   4     3232.41     3317.53     98.48 o 
  -6  10   4     8942.09     8897.91    165.27 o 
  -4  10   4     2718.99     2918.23    139.94 o 
  -2  10   4     6008.05     6068.34    159.06 o 
   0  10   4    12534.45    12802.61    227.43 o 
   2  10   4    13173.32    13399.82    206.27 o 
   4  10   4     5686.40     5621.37    122.98 o 
   6  10   4     1713.80     1863.45     67.00 o 
   8  10   4      533.91      254.65    111.03 o 
  -9  11   4       87.27      115.18     58.42 o 
  -7  11   4      450.40      407.95     57.77 o 
  -5  11   4        0.15      -10.06     38.89 o 
  -3  11   4      425.58      435.26     87.12 o 
  -1  11   4       18.42       79.87     81.87 o 
   1  11   4      685.36      765.83    113.03 o 
   3  11   4      573.12      674.54     70.65 o 
   5  11   4       90.71      109.56     45.62 o 
   7  11   4      197.11       90.73     42.14 o 
  -8  12   4     1349.36     1394.89    201.47 o 
  -6  12   4     6807.81     6652.41    145.69 o 
  -4  12   4      330.91      507.10     94.21 o 
  -2  12   4     2445.06     2671.76    138.70 o 
   0  12   4     4119.20     4514.90    181.62 o 
   2  12   4     4393.41     4220.68    124.51 o 
   4  12   4      984.38      927.71     76.70 o 
   6  12   4     1062.29     1285.32     79.35 o 
   8  12   4     1294.88     1333.74     69.68 o 
  -9  13   4      895.82      456.30    200.69 o 
  -7  13   4      801.79      695.56    203.88 o 
  -5  13   4     3650.27     3671.96    120.68 o 
  -3  13   4     6620.54     7039.02    214.77 o 
  -1  13   4     7262.59     7529.44    223.89 o 
   1  13   4       88.19      164.08     66.05 o 
   3  13   4     2909.74     2871.30    129.03 o 
   5  13   4     3755.76     3822.44    110.09 o 
   7  13   4      692.22      670.88    114.92 o 
  -8  14   4      311.22      261.98     83.91 o 
  -6  14   4      542.33      422.07    123.05 o 
  -4  14   4     1865.91     2074.94    141.30 o 
  -2  14   4     1660.65     1990.29    146.21 o 
   0  14   4     1495.51     1722.77    149.04 o 
   2  14   4     1274.56     1360.28     95.53 o 
   4  14   4        1.46        8.01     45.43 o 
   6  14   4     1919.32     2013.16     97.71 o 
  -7  15   4      408.05      276.57    130.55 o 
  -5  15   4     3844.22     3840.39    139.43 o 
  -3  15   4     4831.69     4835.65    192.92 o 
  -1  15   4     3299.30     3734.44    182.06 o 
   1  15   4     3932.30     4029.48    142.48 o 
   3  15   4     1035.71     1112.52    101.77 o 
   5  15   4     4288.90     4269.81    129.22 o 
  -6  16   4      323.57      179.78     87.47 o 
  -4  16   4      189.11       80.78     90.57 o 
  -2  16   4      965.65     1025.43    138.75 o 
   0  16   4      678.04      631.13    111.66 o 
   2  16   4       11.24       50.77     70.27 o 
   4  16   4        2.60      -40.20     54.36 o 
  -5  17   4     1398.81     1433.38    359.42 o 
  -3  17   4     1241.83     1251.48    291.11 o 
  -1  17   4      943.97      963.72    374.53 o 
   1  17   4     3904.75     3745.74    153.23 o 
   3  17   4      819.55        3.32     76.40 o 
   5  17   4     1386.96     1530.18    103.96 o 
  -4  18   4      539.34      235.87    122.50 o 
  -2  18   4      458.02      243.46    167.68 o 
   0  18   4      745.58      222.65    187.64 o 
   2  18   4      312.09       -7.47     52.19 o 
  -3  19   4      381.60      329.00    129.91 o 
  -1  19   4      617.30      180.30    141.23 o 
   1  19   4      778.72      124.63    121.22 o 
 -11   1   5     1589.32     1453.08     63.34 o 
  -9   1   5     2236.30     2254.67     53.28 o 
  -7   1   5    13937.18    13936.47    138.21 o 
  -5   1   5    11809.75    11585.58    242.28 o 
  -3   1   5      131.80       85.39     14.92 o 
  -1   1   5     1291.20      924.45     27.26 o 
   1   1   5    34895.67    35020.74    268.57 o 
   3   1   5     4451.89     4139.57    106.72 o 
   5   1   5     3525.63     3541.17    142.58 o 
   7   1   5     2902.49     2980.30    151.75 o 
   9   1   5     1904.55     2106.45    183.31 o 
 -10   2   5     2682.38     2669.72     70.31 o 
  -8   2   5       37.95       28.48     20.66 o 
  -6   2   5     3011.80     2885.36    135.78 o 
  -4   2   5    10469.50    11132.57    225.35 o 
  -2   2   5     8803.44     8585.48     86.65 o 
   0   2   5     8435.69     8467.79     82.47 o 
   2   2   5     4631.36     4843.76     62.66 o 
   4   2   5      655.72      736.16     63.84 o 
   6   2   5      815.37      992.90    106.51 o 
   8   2   5      490.81      568.06    104.75 o 
  10   2   5      705.32      642.79    158.81 o 
 -11   3   5      981.90      962.72     65.63 o 
  -9   3   5      882.80      872.72     57.72 o 
  -7   3   5      909.26      931.21    134.38 o 
  -5   3   5     7245.78     7723.22    197.47 o 
  -3   3   5     6233.93     6156.78    128.96 o 
  -1   3   5     2751.02     2693.43     55.15 o 
   1   3   5      653.77      630.28     27.02 o 
   3   3   5     6575.99     6480.02     61.40 o 
   5   3   5      701.81      772.33     33.49 o 
   7   3   5      365.75      336.39     36.26 o 
   9   3   5      535.48      543.47    116.04 o 
 -10   4   5     3451.04     3350.04     98.06 o 
  -8   4   5     1878.34     1899.24    137.28 o 
  -6   4   5     9297.82     9542.23    243.24 o 
  -4   4   5     6426.00     6213.86     79.65 o 
  -2   4   5    10165.49    10166.51    126.37 o 
   0   4   5    23717.58    23417.63    209.47 o 
   2   4   5     4338.43     4404.24     59.45 o 
   4   4   5     3480.50     3324.56     43.25 o 
   6   4   5     3129.54     3229.65     90.66 o 
   8   4   5     3617.10     3266.10    136.72 o 
 -11   5   5       31.76       30.55     43.24 o 
  -9   5   5      636.78      546.76    114.10 o 
  -7   5   5       63.93      104.67     75.75 o 
  -5   5   5     2773.58     2724.19     62.94 o 
  -3   5   5      800.30      854.92     64.90 o 
  -1   5   5        0.15        8.38     23.03 o 
   1   5   5       13.20       16.33     19.44 o 
   3   5   5      373.09      337.31     26.94 o 
   5   5   5        1.17       -4.59     14.28 o 
   7   5   5       19.23       46.94     40.27 o 
   9   5   5       52.13       13.27     86.12 o 
 -10   6   5     3883.89     4005.56    132.25 o 
  -8   6   5     6148.95     6383.53    230.48 o 
  -6   6   5    11208.00    10897.25    159.77 o 
  -4   6   5     4115.12     3954.67    115.38 o 
  -2   6   5    10828.46    10629.61    160.04 o 
   0   6   5    14624.24    14281.16    162.11 o 
   2   6   5     7253.84     7279.33    101.72 o 
   4   6   5     4922.76     5016.00     74.86 o 
   6   6   5     3515.07     3571.39     54.08 o 
   8   6   5     2007.22     1960.10     79.72 o 
  -9   7   5     1122.53     1067.46    156.33 o 
  -7   7   5     1740.72     1753.98     69.84 o 
  -5   7   5     6268.87     6408.03    106.10 o 
  -3   7   5       76.06       95.02     45.99 o 
  -1   7   5     3096.87     3218.54     78.13 o 
   1   7   5     6178.51     6431.99    109.30 o 
   3   7   5     2574.63     2533.57     61.36 o 
   5   7   5      635.35      635.08     41.63 o 
   7   7   5      350.81      308.55     32.35 o 
   9   7   5      659.34      691.24    137.23 o 
 -10   8   5     1586.56     1692.65    194.00 o 
  -8   8   5     2584.78     2496.01    119.81 o 
  -6   8   5     1189.37     1276.21     59.88 o 
  -4   8   5     2825.18     2952.79    127.86 o 
  -2   8   5     5770.60     6294.69    143.61 o 
   0   8   5      305.43      319.54     57.27 o 
   2   8   5     2203.40     2151.52     74.64 o 
   4   8   5     3569.04     3632.56     82.60 o 
   6   8   5     1528.51     1518.07     48.26 o 
   8   8   5      618.13      509.75    116.93 o 
  -9   9   5      399.86      325.05     71.45 o 
  -7   9   5     9339.62     9165.19    150.10 o 
  -5   9   5     5446.20     5609.93    134.61 o 
  -3   9   5     7122.89     7424.66    166.19 o 
  -1   9   5     6232.84     6848.06    151.39 o 
   1   9   5    11791.33    12463.08    188.94 o 
   3   9   5     2000.53     1806.02     71.45 o 
   5   9   5     2180.93     2108.43     68.68 o 
   7   9   5      772.95      804.78     49.21 o 
 -10  10   5       18.07       10.07     29.98 o 
  -8  10   5       98.23       79.46     52.16 o 
  -6  10   5      220.23      173.68     48.52 o 
  -4  10   5        3.49       -9.39     47.29 o 
  -2  10   5       36.05       -5.31     52.83 o 
   0  10   5      432.05      455.59     71.31 o 
   2  10   5       10.21       42.48     49.61 o 
   4  10   5       14.93       25.16     31.65 o 
   6  10   5       29.79       35.33     29.48 o 
   8  10   5      299.20       78.74     50.52 o 
  -9  11   5     1850.59     1812.94     83.22 o 
  -7  11   5     3617.99     3752.21    132.46 o 
  -5  11   5     7181.18     7206.84    167.98 o 
  -3  11   5     8776.83     8966.43    218.50 o 
  -1  11   5     4165.56     4323.83    222.83 o 
   1  11   5     6000.77     5868.31    146.64 o 
   3  11   5     5546.32     5728.08    135.70 o 
   5  11   5     1583.53     1650.06     68.02 o 
   7  11   5      460.96      463.39    122.57 o 
  -8  12   5     1017.41      891.94    144.98 o 
  -6  12   5     1354.66     1230.06     81.22 o 
  -4  12   5      224.22      181.30     85.19 o 
  -2  12   5     2015.32     2216.15    133.04 o 
   0  12   5      589.57      624.40     98.07 o 
   2  12   5      992.40     1032.41     81.90 o 
   4  12   5     1438.71     1437.49     74.79 o 
   6  12   5      743.35      712.75     65.45 o 
  -7  13   5     1127.13     1058.33    152.99 o 
  -5  13   5     1993.51     2031.92     98.21 o 
  -3  13   5     4042.92     4559.41    180.32 o 
  -1  13   5       74.24      123.46     77.90 o 
   1  13   5     1536.00     1710.29    105.22 o 
   3  13   5     3154.78     3379.33    113.16 o 
   5  13   5     1131.35     1237.92     74.04 o 
   7  13   5      413.02      257.81    111.25 o 
  -8  14   5     3988.68     4072.24    139.91 o 
  -6  14   5     3056.74     2856.37    133.12 o 
  -4  14   5     1354.99     1627.08    141.35 o 
  -2  14   5     6868.52     7060.37    208.83 o 
   0  14   5     4389.63     4310.04    156.43 o 
   2  14   5     2130.11     2088.97    105.48 o 
   4  14   5      407.36      463.61     73.38 o 
   6  14   5     1536.90     1494.79     87.42 o 
  -7  15   5      638.41      306.00    158.51 o 
  -5  15   5       41.01       34.47     55.73 o 
  -3  15   5      388.04      509.58    113.46 o 
  -1  15   5        0.92       23.35     57.48 o 
   1  15   5      839.08      695.36     90.88 o 
   3  15   5       32.13       -4.68     42.47 o 
   5  15   5      270.54      177.86     60.94 o 
  -6  16   5      796.98      166.75    161.50 o 
  -4  16   5     3243.98     3646.16    188.83 o 
  -2  16   5     5042.17     5341.91    205.65 o 
   0  16   5     2112.47     2387.06    153.20 o 
   2  16   5     2613.03     2548.12    137.47 o 
   4  16   5      435.05      378.90    125.73 o 
  -5  17   5      643.74      442.40    126.79 o 
  -3  17   5      432.06      356.42    129.60 o 
  -1  17   5       86.77       68.65     84.75 o 
   1  17   5      545.18      233.43     85.23 o 
   3  17   5      318.78       76.27     64.60 o 
  -4  18   5     1695.91     1586.58    338.02 o 
  -2  18   5     1502.36     1295.13    286.84 o 
   2  18   5     1189.08      787.44    342.75 o 
  -1  19   5       76.22       37.85     87.00 o 
   1  19   5     1534.75     1351.21    209.16 o 
 -10   0   6     8355.52     8000.92    431.08 o 
  -8   0   6     6946.89     6595.29    278.04 o 
  -6   0   6    20114.00    20360.89    400.27 o 
  -4   0   6    36908.52    37149.88    864.31 o 
  -2   0   6    21885.43    21873.38    243.33 o 
   0   0   6    20010.25    19383.17    230.19 o 
   2   0   6    78676.48    81757.47   1871.07 o 
   4   0   6     2735.60     3025.08    185.76 o 
   6   0   6     7203.57     7439.99    322.43 o 
   8   0   6     1539.67     1276.25    191.53 o 
 -11   1   6        0.79      -22.96     62.10 o 
  -9   1   6     1909.66     1615.42     44.08 o 
  -7   1   6      386.39      412.97     32.11 o 
  -5   1   6      108.85       95.74     19.18 o 
  -3   1   6     2938.37     2891.04    158.97 o 
  -1   1   6      152.83      104.22     18.87 o 
   1   1   6     1640.35     1595.88     35.29 o 
   3   1   6     3047.09     2948.54     92.76 o 
   5   1   6      373.85      516.94     91.87 o 
   7   1   6     1115.43     1111.31    121.82 o 
   9   1   6        2.50      -21.20     75.86 o 
 -10   2   6     2899.24     3062.35     82.28 o 
  -8   2   6     7897.53     7891.85    126.90 o 
  -6   2   6    19821.88    19554.86    393.16 o 
  -4   2   6     7152.71     7271.37    109.30 o 
  -2   2   6    16416.58    15711.49    195.74 o 
   0   2   6    11311.20    11622.60    109.33 o 
   2   2   6    23251.37    23005.97    172.17 o 
   4   2   6     2769.36     2861.07    103.45 o 
   6   2   6     2941.61     3306.74    156.87 o 
   8   2   6     1508.19     1466.04    140.54 o 
 -11   3   6      132.07      102.69     40.09 o 
  -9   3   6     8875.76     8889.50    154.47 o 
  -7   3   6     3245.12     3370.70    163.27 o 
  -5   3   6     5063.28     5061.87    169.04 o 
  -3   3   6     9515.08     9950.76    134.11 o 
  -1   3   6     8455.39     8701.72    107.37 o 
   1   3   6     9599.89     9345.43     95.15 o 
   3   3   6      479.50      450.83     30.09 o 
   5   3   6     3072.64     3193.56    120.99 o 
   7   3   6     4315.34     4492.51    193.94 o 
   9   3   6      731.51      872.41    136.71 o 
 -10   4   6      680.00      686.68     55.62 o 
  -8   4   6     1268.85     1446.91    170.94 o 
  -6   4   6     8890.74     8982.50    248.09 o 
  -4   4   6     2435.82     2260.73     41.22 o 
  -2   4   6    10255.06    10578.57    138.60 o 
   0   4   6     4789.79     4773.29     69.73 o 
   2   4   6      416.99      482.26     30.96 o 
   4   4   6     2203.11     2121.40     36.49 o 
   6   4   6     2795.75     2577.50     79.19 o 
   8   4   6      385.56      324.80    122.99 o 
 -11   5   6     1358.24     1227.48     90.48 o 
  -9   5   6    10410.95    10394.20    350.05 o 
  -7   5   6     1269.92     1195.35    306.55 o 
  -5   5   6    11738.83    11596.46    147.81 o 
  -3   5   6     6973.92     6866.06    109.12 o 
  -1   5   6    17375.10    17424.06    193.38 o 
   1   5   6    12888.67    12946.59    134.22 o 
   3   5   6     1537.32     1607.07     44.22 o 
   5   5   6     3077.94     2966.48     74.86 o 
   7   5   6     2331.72     2195.38     56.59 o 
   9   5   6     1211.86     1188.67    180.58 o 
 -10   6   6       75.24      108.43     52.70 o 
  -8   6   6      957.05      913.41    131.58 o 
  -6   6   6      106.78      151.73     29.27 o 
  -4   6   6     1230.24     1378.29     78.84 o 
  -2   6   6     2397.48     2751.80     77.34 o 
   0   6   6     3391.34     3424.73     81.86 o 
   2   6   6     1676.43     1878.51     52.59 o 
   4   6   6      553.16      478.56     28.64 o 
   6   6   6        9.26       14.41     10.92 o 
   8   6   6      117.91       80.63    108.00 o 
  -9   7   6     2655.36     2512.99    182.30 o 
  -7   7   6     8766.39     8153.58    310.38 o 
  -5   7   6     1947.62     1965.16     58.82 o 
  -3   7   6     2683.91     2584.96     94.80 o 
  -1   7   6    23972.65    24408.91    274.54 o 
   1   7   6     6375.34     6525.39    132.61 o 
   3   7   6     1427.09     1444.99     50.71 o 
   5   7   6     3605.46     3668.77     68.03 o 
   7   7   6      106.78      107.22     23.11 o 
 -10   8   6      466.89      325.33    269.49 o 
  -8   8   6     1638.59     1411.30    119.03 o 
  -6   8   6     9189.11     8975.49    149.16 o 
  -4   8   6     2599.55     2710.52    111.76 o 
  -2   8   6     4421.37     4473.91    108.80 o 
   0   8   6     1047.40     1258.89     64.22 o 
   2   8   6     7346.73     7562.37    122.99 o 
   4   8   6     2683.58     2761.39     61.27 o 
   6   8   6     1862.70     1808.28     42.78 o 
   8   8   6      499.23      248.93    164.21 o 
  -9   9   6      643.53      499.62     89.13 o 
  -7   9   6     1711.69     1553.99     80.97 o 
  -5   9   6     4290.93     4420.20    109.96 o 
  -3   9   6      637.75      669.69     85.47 o 
  -1   9   6     5021.08     5104.81    114.48 o 
   1   9   6     3869.15     4093.87    107.71 o 
   3   9   6     2567.26     2845.67     81.71 o 
   5   9   6     1589.22     1608.40     52.52 o 
   7   9   6       24.21        6.58     17.77 o 
  -8  10   6     1408.86     1342.72     78.61 o 
  -6  10   6    14351.10    13609.48    207.64 o 
  -4  10   6     4099.51     4203.37    150.98 o 
  -2  10   6     6293.71     6563.35    191.13 o 
   0  10   6     1182.11     1370.84     80.34 o 
   2  10   6     4415.06     4602.87    121.47 o 
   4  10   6     2374.08     2521.99     75.28 o 
   6  10   6     2541.66     2509.79     65.27 o 
   8  10   6      442.77      211.48    195.49 o 
  -9  11   6       25.04        3.96     35.36 o 
  -7  11   6       16.95        2.51     28.88 o 
  -5  11   6     1551.90     1485.50    115.29 o 
  -3  11   6      421.69      436.08     84.82 o 
  -1  11   6      769.31      887.13     94.59 o 
   1  11   6      541.30      617.14     70.18 o 
   3  11   6      896.77      871.82     66.17 o 
   5  11   6        1.96      -29.01     30.68 o 
   7  11   6       83.45       31.81     27.49 o 
  -8  12   6     2186.11     2123.66     90.54 o 
  -6  12   6     6000.68     5761.32    159.61 o 
  -4  12   6      609.39      795.09    102.81 o 
  -2  12   6    11647.78    11907.61    260.68 o 
   0  12   6     3407.57     3545.26    135.38 o 
   2  12   6     1663.22     1890.42     99.75 o 
   4  12   6     2374.31     2530.13     84.72 o 
   6  12   6     2193.72     2238.11     86.49 o 
  -7  13   6      251.21      251.36     60.38 o 
  -5  13   6      110.13       32.29     66.64 o 
  -3  13   6       93.10       -6.31     48.64 o 
  -1  13   6     3251.95     3282.26    127.33 o 
   1  13   6       16.65        2.83     54.28 o 
   3  13   6      368.33      397.51     71.26 o 
   5  13   6       86.78      106.39     49.23 o 
  -8  14   6      206.23      163.49     60.47 o 
  -6  14   6      204.76      151.75     62.75 o 
  -4  14   6      169.39      212.79     91.21 o 
  -2  14   6     1649.12     1709.81    151.45 o 
   0  14   6      163.96      137.68     68.68 o 
   2  14   6     2224.16     2096.20    110.37 o 
   4  14   6        9.56      -11.81     40.56 o 
   6  14   6      558.93      296.50     89.81 o 
  -7  15   6      897.28      472.87    274.04 o 
  -5  15   6     2060.69     2198.70    196.03 o 
  -3  15   6      642.22      782.57    127.75 o 
  -1  15   6      971.88     1355.52    110.25 o 
   1  15   6     1015.16     1282.96    101.19 o 
   3  15   6      817.25      796.33    124.15 o 
   5  15   6      617.13      546.72    145.72 o 
  -6  16   6       52.71       14.60     56.56 o 
  -4  16   6       22.63      -23.03     85.84 o 
  -2  16   6       10.26       88.49     96.96 o 
   0  16   6      213.45      180.48     78.75 o 
   2  16   6      199.45      118.43     70.31 o 
   4  16   6      137.41      121.75     68.05 o 
  -5  17   6      728.59      604.48    245.75 o 
  -3  17   6      828.82      925.07    206.26 o 
  -1  17   6      645.28      429.60    165.80 o 
   1  17   6      734.94      583.22    261.31 o 
   3  17   6      197.55      189.46     98.45 o 
  -4  18   6      350.54      302.60    187.93 o 
  -2  18   6      969.77     1038.54    225.05 o 
   0  18   6       87.52        0.39     38.12 o 
   2  18   6      563.74      119.29     96.23 o 
 -11   1   7     1694.60     1642.98    117.78 o 
  -9   1   7     3475.84     3598.63    134.47 o 
  -7   1   7     4033.58     4154.64    141.92 o 
  -5   1   7     6017.87     6242.24    162.66 o 
  -3   1   7    18474.19    18107.08    181.13 o 
  -1   1   7    14827.79    14968.05    139.18 o 
   1   1   7       15.09       -4.99     12.96 o 
   3   1   7     4919.26     4730.14    148.23 o 
   5   1   7     2161.26     2319.87    139.86 o 
   7   1   7     2954.09     3035.95    173.20 o 
   9   1   7      156.41      238.29    115.67 o 
 -10   2   7     1476.06     1273.36     68.15 o 
  -8   2   7     6612.70     6377.15     95.25 o 
  -6   2   7     2321.65     2259.36     59.54 o 
  -4   2   7       38.18       22.90     25.18 o 
  -2   2   7     3325.46     3194.19     56.99 o 
   0   2   7     1041.22     1067.92     37.48 o 
   2   2   7    11329.57    11475.37    118.65 o 
   4   2   7      268.52      345.10     74.07 o 
   6   2   7      535.46      471.77    101.92 o 
   8   2   7      382.18      452.20    140.50 o 
 -11   3   7      944.94      750.45    153.31 o 
  -9   3   7     1535.90     1462.55     54.41 o 
  -7   3   7      970.68      904.24    120.89 o 
  -5   3   7     6226.09     6563.17    115.36 o 
  -3   3   7        9.24        7.46     12.25 o 
  -1   3   7     2230.78     2371.19     47.46 o 
   1   3   7      222.62      214.61     28.10 o 
   3   3   7     3132.71     3132.93     72.45 o 
   5   3   7      186.55      190.73     67.83 o 
   7   3   7      245.93      352.96    105.07 o 
 -10   4   7     2742.93     2756.66    121.82 o 
  -8   4   7    20087.99    19069.62    469.21 o 
  -6   4   7     3274.26     3416.85    189.55 o 
  -4   4   7     3891.25     4009.50    110.36 o 
  -2   4   7    23533.54    23639.46    276.33 o 
   0   4   7    21537.07    22233.51    216.29 o 
   2   4   7     6440.49     6653.00     93.24 o 
   4   4   7     3899.15     3991.59     60.11 o 
   6   4   7     3565.22     3592.55    143.59 o 
   8   4   7     1692.79     1704.56    163.65 o 
 -11   5   7      130.80      104.81     76.22 o 
  -9   5   7      186.06      149.57     99.30 o 
  -7   5   7      794.22      839.65    125.09 o 
  -5   5   7      941.82      920.50     97.80 o 
  -3   5   7     1545.69     1659.99     62.98 o 
  -1   5   7      436.20      474.59     39.35 o 
   1   5   7     3306.49     3411.41     66.82 o 
   3   5   7      349.65      315.97     27.35 o 
   5   5   7      251.54      230.45     24.72 o 
   7   5   7       31.21       20.77     72.74 o 
 -10   6   7     2577.84     2496.15    158.22 o 
  -8   6   7     6796.01     7027.41    262.70 o 
  -6   6   7     5026.55     5021.54    210.51 o 
  -4   6   7     5206.90     5352.21    106.46 o 
  -2   6   7     9108.15     9114.83    133.00 o 
   0   6   7     8789.74     9134.36    131.16 o 
   2   6   7     1511.35     1608.18     54.52 o 
   4   6   7     1214.12     1260.92     32.80 o 
   6   6   7     4006.59     3829.58    143.62 o 
   8   6   7      583.95      792.10    144.61 o 
  -9   7   7      455.18      599.28    138.68 o 
  -7   7   7      457.90      428.95     45.45 o 
  -5   7   7     2638.69     2652.18     75.66 o 
  -3   7   7     3785.69     3831.43    110.10 o 
  -1   7   7     2079.60     2070.78     75.88 o 
   1   7   7      268.09      226.60     38.31 o 
   3   7   7     2550.09     2627.96     58.47 o 
   5   7   7      754.57      746.55     32.69 o 
   7   7   7      413.16      362.96     71.81 o 
 -10   8   7     1299.37      829.41    604.44 o 
  -8   8   7      528.44      562.98    137.99 o 
  -6   8   7     3522.03     3438.91     76.82 o 
  -4   8   7     7965.76     8144.44    177.13 o 
  -2   8   7     4629.07     4691.70    107.02 o 
   0   8   7     4675.05     4778.42    119.13 o 
   2   8   7     1375.23     1551.26     73.34 o 
   4   8   7      692.43      735.55     36.73 o 
   6   8   7     2329.22     2176.30     66.93 o 
   8   8   7      141.08      174.09     93.27 o 
  -9   9   7     1810.97     1925.56    217.78 o 
  -7   9   7     3004.89     2708.40    136.19 o 
  -5   9   7     2031.38     2179.60    117.43 o 
  -3   9   7      849.10      922.35     82.68 o 
  -1   9   7     5745.63     5865.10    122.93 o 
   1   9   7     1398.34     1395.83     69.73 o 
   3   9   7     1937.45     1986.27     73.21 o 
   5   9   7     2032.90     2104.84     57.45 o 
   7   9   7      326.69      302.55     88.77 o 
  -8  10   7       77.22       81.60     42.37 o 
  -6  10   7      138.61      136.00     39.14 o 
  -4  10   7      842.73      972.55    106.00 o 
  -2  10   7      272.51      299.96     76.23 o 
   0  10   7      232.58      304.00     58.17 o 
   2  10   7      121.90      137.28     45.41 o 
   4  10   7      162.58      159.62     39.51 o 
   6  10   7       51.35       24.61     24.84 o 
  -9  11   7     2410.85     2783.46    377.77 o 
  -7  11   7     1798.99     1792.20    127.52 o 
  -5  11   7     8258.64     8669.39    221.90 o 
  -3  11   7      120.60      162.16     73.94 o 
  -1  11   7     3533.22     3672.82    125.26 o 
   1  11   7     2747.18     2979.80    112.31 o 
   3  11   7     3137.56     3306.40     95.89 o 
   5  11   7     1177.44     1293.19     72.68 o 
   7  11   7      401.94       97.53    111.69 o 
  -8  12   7      335.62      149.81     59.64 o 
  -6  12   7     1162.43     1090.90    165.91 o 
  -4  12   7      800.28      841.47    104.79 o 
  -2  12   7     2136.21     2301.00    106.90 o 
   0  12   7     2393.59     2520.01    110.02 o 
   2  12   7      105.87      110.09     52.14 o 
   4  12   7      298.59      308.58     49.08 o 
   6  12   7      821.23      670.24     95.51 o 
  -7  13   7      691.30      655.46    172.09 o 
  -5  13   7     4798.10     4808.80    182.15 o 
  -3  13   7      932.29      951.31    110.26 o 
  -1  13   7     1593.30     1713.02    102.77 o 
   1  13   7     1621.21     1840.37    102.39 o 
   3  13   7     2465.67     2426.82     94.36 o 
   5  13   7       77.43      133.29     48.26 o 
  -6  14   7      694.14      592.58    181.65 o 
  -4  14   7     1525.59     1800.54    158.11 o 
  -2  14   7     3047.60     3086.00    130.99 o 
   0  14   7     3346.96     3654.66    135.03 o 
   2  14   7      190.88      277.22     93.51 o 
   4  14   7      612.82      527.29     83.91 o 
  -5  15   7        9.76       -5.27     65.92 o 
  -3  15   7      427.23      416.08    107.79 o 
  -1  15   7      286.64      332.28     84.94 o 
   1  15   7        8.94      -17.80     57.16 o 
   3  15   7        2.51       14.71     41.60 o 
  -6  16   7     1149.08      975.70    308.69 o 
  -4  16   7     2422.89     2837.46    196.07 o 
  -2  16   7     2453.57     2635.56    140.36 o 
   0  16   7     1648.40     2053.22    125.77 o 
   2  16   7     3062.47     3082.71    139.27 o 
  -3  17   7        0.63      -50.50     92.03 o 
  -1  17   7       59.77       33.19     78.00 o 
   1  17   7      253.35      149.54     82.02 o 
  -2  18   7      315.24      224.06     96.35 o 
   0  18   7      195.64       47.00     70.95 o 
 -10   0   8     4602.85     4475.19    257.66 o 
  -8   0   8     3630.77     3692.43    267.57 o 
  -6   0   8     8647.35     8926.66    296.76 o 
  -4   0   8     8365.80     8181.92    217.99 o 
  -2   0   8     5120.82     5371.14    101.65 o 
   0   0   8     2592.41     2514.69     71.17 o 
   2   0   8    10312.56    10579.94    136.45 o 
   4   0   8     2376.25     2465.88    197.31 o 
   6   0   8     2370.71     2408.13    228.11 o 
   8   0   8      583.40      746.89    305.11 o 
 -11   1   8      331.98      365.53     95.13 o 
  -9   1   8     1086.26     1115.43    103.59 o 
  -7   1   8      147.15      192.92     66.46 o 
  -5   1   8       44.85       55.97     56.05 o 
  -3   1   8     2462.86     2623.94     57.92 o 
  -1   1   8     1193.03     1231.42     44.20 o 
   1   1   8       14.78       13.43     13.90 o 
   3   1   8        1.16       -4.27      4.29 o 
   5   1   8      248.66      274.09    105.79 o 
   7   1   8      211.10      140.21     95.60 o 
 -10   2   8     1720.86     1675.71    131.79 o 
  -8   2   8     2203.56     2223.67    116.20 o 
  -6   2   8     2385.13     2147.18    344.40 o 
  -4   2   8     3253.61     3159.15     71.53 o 
  -2   2   8     3840.71     3809.52     72.43 o 
   0   2   8      689.81      839.01     34.92 o 
   2   2   8      713.83      754.36     27.76 o 
   4   2   8     3791.64     3734.77    162.23 o 
   6   2   8      932.57      952.48    124.41 o 
   8   2   8      375.89      449.83    129.30 o 
 -11   3   8     2141.17     2092.09    151.40 o 
  -9   3   8     3584.24     3440.39    140.37 o 
  -7   3   8      817.81      897.38     36.38 o 
  -5   3   8     2792.18     2872.83     84.10 o 
  -3   3   8     9223.28     9083.09    120.41 o 
  -1   3   8    10786.28    11250.90    135.64 o 
   1   3   8     1364.79     1373.07     53.64 o 
   3   3   8     1751.19     1791.34     55.04 o 
   5   3   8     1768.50     1666.44    133.74 o 
   7   3   8      628.88      716.61    154.81 o 
 -10   4   8      327.00      395.90     91.09 o 
  -8   4   8       49.77      -40.14     81.52 o 
  -6   4   8       21.27       36.82     37.79 o 
  -4   4   8      866.22      907.39     55.47 o 
  -2   4   8     1837.18     1996.35     52.54 o 
   0   4   8     1191.16     1146.19     48.19 o 
   2   4   8        4.71       40.61     23.49 o 
   4   4   8      275.80      304.74     34.64 o 
   6   4   8      248.26      325.81    127.08 o 
   8   4   8       19.81       62.61     93.85 o 
  -9   5   8     5650.09     5587.26    278.82 o 
  -7   5   8     2666.67     2815.67    175.70 o 
  -5   5   8     6446.41     6456.55    184.39 o 
  -3   5   8     4296.35     4158.69     72.27 o 
  -1   5   8     6891.13     6893.93    124.09 o 
   1   5   8     6028.33     6066.15     93.20 o 
   3   5   8     2218.75     2389.39     54.96 o 
   5   5   8     1865.79     1709.61     86.79 o 
   7   5   8     1077.64     1240.50    176.78 o 
 -10   6   8      675.19      565.93     87.12 o 
  -8   6   8     1602.91     1675.84    168.20 o 
  -6   6   8       15.32        5.74     35.47 o 
  -4   6   8     2354.11     2497.47     89.15 o 
  -2   6   8       21.16       34.29     31.25 o 
   0   6   8      509.92      497.92     45.77 o 
   2   6   8       27.54       35.09     27.36 o 
   4   6   8      692.22      665.77     39.13 o 
   6   6   8      169.91       76.17     39.00 o 
  -9   7   8     2776.94     2779.10    265.03 o 
  -7   7   8     6348.79     6625.45    262.43 o 
  -5   7   8      855.39      935.32     83.20 o 
  -3   7   8     1079.72     1185.92     71.55 o 
  -1   7   8     4559.80     4802.19     99.17 o 
   1   7   8     1227.81     1335.51     57.63 o 
   3   7   8     1474.35     1501.01     58.41 o 
   5   7   8     2233.28     2122.63     71.57 o 
   7   7   8      599.79      507.18    221.88 o 
 -10   8   8     1838.13     1967.84    209.41 o 
  -8   8   8     1069.91     1116.33    163.92 o 
  -6   8   8     4562.00     4211.37    163.50 o 
  -4   8   8     3663.88     3809.99    125.14 o 
  -2   8   8     7242.78     7348.86    144.30 o 
   0   8   8     2785.54     2874.04     88.07 o 
   2   8   8     1780.94     1839.88     64.45 o 
   4   8   8     1274.40     1301.46     61.19 o 
   6   8   8      909.29      763.32    112.80 o 
  -9   9   8      809.84      849.80    174.86 o 
  -7   9   8     1318.44     1123.89    278.96 o 
  -5   9   8      362.58      376.59     93.17 o 
  -3   9   8      669.05      666.14     67.48 o 
  -1   9   8      333.54      385.15     56.42 o 
   1   9   8     1598.78     1720.29     77.11 o 
   3   9   8      410.06      370.39     47.67 o 
   5   9   8      167.92      117.97     34.86 o 
   7   9   8      154.24      125.87    103.56 o 
  -8  10   8      802.69      829.51    306.98 o 
  -6  10   8     3257.51     3371.61    136.77 o 
  -4  10   8     5552.48     5806.92    152.88 o 
  -2  10   8     4469.06     4530.81    126.81 o 
   0  10   8     1738.98     1806.49     95.92 o 
   2  10   8     2517.18     2668.77     87.99 o 
   4  10   8     1139.82     1194.55     64.26 o 
   6  10   8     1179.71     1143.82    102.52 o 
  -7  11   8      197.47      110.63     37.79 o 
  -5  11   8      359.20      420.26    100.24 o 
  -3  11   8      276.27      255.01     94.30 o 
  -1  11   8      681.81      644.48     79.37 o 
   1  11   8        6.94       -6.69     30.60 o 
   3  11   8       83.81       87.46     41.73 o 
   5  11   8      440.15      294.82     48.86 o 
  -8  12   8     2627.87     2738.44    167.88 o 
  -6  12   8     1395.91     1489.41    200.72 o 
  -4  12   8     3154.55     3271.51    123.11 o 
  -2  12   8     4985.85     5323.94    148.70 o 
   0  12   8     1500.88     1608.90     96.80 o 
   2  12   8      668.17      748.58     74.25 o 
   4  12   8     2337.21     2285.05     92.19 o 
  -7  13   8     2479.12     2402.58    139.88 o 
  -5  13   8     1358.57     1092.28    215.65 o 
  -3  13   8      120.01      157.74     68.12 o 
  -1  13   8     2705.79     2652.53    115.92 o 
   1  13   8      883.80      979.23     83.14 o 
   3  13   8      672.31      742.01     66.86 o 
   5  13   8      242.18      162.01     46.20 o 
  -6  14   8      728.43      634.62    179.18 o 
  -4  14   8      538.22      372.54    135.03 o 
  -2  14   8      480.03      412.32     81.97 o 
   0  14   8        1.16       18.29     47.64 o 
   2  14   8      993.27      884.95    143.94 o 
   4  14   8      121.76      105.81     51.71 o 
  -5  15   8     1442.26     1436.16    287.39 o 
  -3  15   8     1429.41     1180.22    311.44 o 
  -1  15   8     2228.64     2044.30    268.44 o 
   1  15   8     2024.55     2184.17    127.81 o 
   3  15   8     1095.91     1078.66     83.15 o 
  -4  16   8      302.52      200.40     86.62 o 
  -2  16   8      159.71      119.30     75.73 o 
   0  16   8        4.63      -21.45     59.24 o 
   2  16   8       24.37       21.35     57.17 o 
  -3  17   8     2222.92     2409.90    149.51 o 
  -1  17   8     2384.17     2091.63    270.54 o 
   1  17   8      706.58      448.08    241.92 o 
  -9   1   9     7658.52     7732.57    204.90 o 
  -7   1   9     1900.72     1998.07    112.04 o 
  -5   1   9    11537.99    11347.26    260.81 o 
  -3   1   9    20251.09    20440.02    266.86 o 
  -1   1   9     7345.19     7481.10     94.08 o 
   1   1   9     1840.01     1953.29     51.02 o 
   3   1   9    13224.05    11570.87    695.35 o 
   5   1   9     1575.45     1854.14    170.33 o 
   7   1   9      814.23     1075.30    146.99 o 
 -10   2   9      155.75      230.13     85.56 o 
  -8   2   9     3542.44     3539.29    148.91 o 
  -6   2   9     1118.68     1194.58    115.54 o 
  -4   2   9     2158.57     2122.40     76.64 o 
  -2   2   9     2232.94     2341.87     51.32 o 
   0   2   9       64.87       36.05     23.58 o 
   2   2   9     3043.76     3050.88     45.31 o 
   4   2   9       18.12      -42.22     77.22 o 
   6   2   9      634.09      362.60    308.96 o 
  -9   3   9     1855.78     2087.55    129.05 o 
  -7   3   9     2520.41     2338.35    341.54 o 
  -5   3   9     8517.10     8735.66    147.69 o 
  -3   3   9     2045.36     2007.33     70.57 o 
  -1   3   9     5372.12     5573.40     98.05 o 
   1   3   9     2480.64     2479.97     61.40 o 
   3   3   9     2666.85     2403.05     87.96 o 
   5   3   9     1022.24     1078.19    127.81 o 
   7   3   9      764.28      811.51    142.92 o 
 -10   4   9     1273.69     1405.58    125.66 o 
  -8   4   9     9975.76     9138.79    322.14 o 
  -6   4   9      456.87      376.12     37.06 o 
  -4   4   9     8809.20     8554.65    174.00 o 
  -2   4   9     4772.04     5031.54     92.15 o 
   0   4   9     2365.18     2459.72     80.50 o 
   2   4   9     2215.36     2389.32     75.20 o 
   4   4   9     1118.57     1085.41     44.33 o 
   6   4   9      600.96      431.65    344.09 o 
  -9   5   9       75.50       56.86     19.61 o 
  -7   5   9      377.07      363.50     42.89 o 
  -5   5   9     1699.82     1734.65     94.51 o 
  -3   5   9      117.45       98.33     33.21 o 
  -1   5   9     1648.25     1613.95     58.12 o 
   1   5   9       25.37       50.19     29.15 o 
   3   5   9      132.90       67.67     18.47 o 
   5   5   9      113.91       74.15     67.68 o 
   7   5   9      112.07       25.79    100.10 o 
 -10   6   9     2653.22     2500.70    222.19 o 
  -8   6   9     4125.59     3739.67    130.57 o 
  -6   6   9     2289.40     2303.05     93.30 o 
  -4   6   9     4572.32     4760.74     81.49 o 
  -2   6   9     4213.34     4144.14    108.76 o 
   0   6   9     5766.26     5905.87    108.40 o 
   2   6   9     3519.66     3661.12     79.97 o 
   4   6   9     1203.23     1119.40    158.75 o 
   6   6   9     1222.84     1273.34    136.56 o 
  -9   7   9      428.02      493.42    151.64 o 
  -7   7   9      172.10      186.88     50.82 o 
  -5   7   9     2173.72     2235.45     97.26 o 
  -3   7   9     2650.96     2682.65     93.48 o 
  -1   7   9        1.94       25.92     32.05 o 
   1   7   9      168.99      196.96     40.01 o 
   3   7   9     1413.05     1452.94     57.52 o 
   5   7   9      247.89      143.58     53.59 o 
   7   7   9       72.51       29.60     76.75 o 
  -8   8   9      951.77     1040.29    302.70 o 
  -6   8   9     4204.50     3976.20    142.84 o 
  -4   8   9      649.65      630.02     69.16 o 
  -2   8   9     1128.40     1250.92     70.66 o 
   0   8   9     3851.61     4064.98     95.70 o 
   2   8   9     2022.19     1987.64     72.14 o 
   4   8   9      267.53      228.10     43.17 o 
   6   8   9      545.97      169.01    142.83 o 
  -9   9   9     1751.74     2078.88    224.24 o 
  -7   9   9     1038.52      910.70    307.35 o 
  -5   9   9     6930.76     6943.42    148.14 o 
  -3   9   9     3874.66     4031.69    111.65 o 
  -1   9   9     3922.16     4112.83    125.31 o 
   1   9   9      135.96      197.88     44.46 o 
   3   9   9     2985.59     3058.95     75.91 o 
   5   9   9     1516.51     1392.59     90.21 o 
  -8  10   9      336.17      346.16    158.11 o 
  -6  10   9      277.82      229.95     33.91 o 
  -4  10   9     1587.74     1701.56     90.73 o 
  -2  10   9      341.14      291.01     58.20 o 
   0  10   9      260.00      313.48     65.57 o 
   2  10   9       16.53       51.41     46.67 o 
   4  10   9      505.87      478.27     43.95 o 
   6  10   9       76.03       58.07     97.29 o 
  -7  11   9     1391.13     1460.92    277.15 o 
  -5  11   9     5958.33     6053.08    153.67 o 
  -3  11   9      856.70      839.26     79.29 o 
  -1  11   9     5093.45     5320.76    140.26 o 
   1  11   9      791.53     1021.10     75.84 o 
   3  11   9     1139.41     1174.91     68.89 o 
   5  11   9     1044.55     1061.78    106.21 o 
  -6  12   9      123.83       82.74     37.93 o 
  -4  12   9        1.71        2.79     49.39 o 
  -2  12   9       25.18       -1.86     48.66 o 
   0  12   9     1020.99     1147.37     86.91 o 
   2  12   9        8.56        9.49     34.63 o 
   4  12   9        0.45       20.51     41.71 o 
  -7  13   9     1165.01      968.63    391.21 o 
  -5  13   9     1438.00     1324.64    171.10 o 
  -3  13   9      172.90      204.32     72.69 o 
  -1  13   9     3255.72     3352.42    133.48 o 
   1  13   9      607.55      595.68     79.03 o 
   3  13   9      792.05      773.77     82.86 o 
  -6  14   9      200.40      242.04     61.29 o 
  -4  14   9      620.79      586.48    109.44 o 
  -2  14   9      216.23      182.86     73.36 o 
   0  14   9      710.11      747.64     98.23 o 
   2  14   9      100.88      126.27     58.14 o 
  -5  15   9        3.26       -1.61     50.02 o 
  -3  15   9       71.06       99.84     73.07 o 
  -1  15   9      306.98      176.50     87.81 o 
   1  15   9        6.44       -1.95     45.42 o 
  -2  16   9      419.31      190.31    126.83 o 
   0  16   9      195.38      153.19     78.65 o 
 -10   0  10     1458.33     1450.03    184.38 o 
  -8   0  10     2049.56     2362.60    273.83 o 
  -6   0  10     2275.83     2238.76    155.99 o 
  -4   0  10     5071.65     5042.70    184.44 o 
  -2   0  10     4829.97     5073.92    114.03 o 
   0   0  10     1555.02     1595.66     71.45 o 
   2   0  10      306.70      352.59     38.26 o 
   4   0  10      674.57      766.14    250.25 o 
   6   0  10      222.40      198.27    146.30 o 
  -9   1  10      471.96      617.55    113.97 o 
  -7   1  10      832.03      796.79    104.85 o 
  -5   1  10      715.63      590.08     91.75 o 
  -3   1  10      616.60      639.58     51.94 o 
  -1   1  10      198.78      192.12     30.87 o 
   1   1  10      480.44      521.08     33.48 o 
   3   1  10     2819.68     2156.82    234.37 o 
   5   1  10       33.47      110.20     88.48 o 
   7   1  10       53.64       43.68    114.27 o 
 -10   2  10     1285.96     1257.54    140.68 o 
  -8   2  10     1539.47     1573.07    126.80 o 
  -6   2  10     1296.86     1350.85    118.62 o 
  -4   2  10     6970.27     7251.31    138.65 o 
  -2   2  10     2982.96     3054.61     66.77 o 
   0   2  10     2313.30     2347.63     66.90 o 
   2   2  10      328.71      316.38     22.79 o 
   4   2  10     2675.62     2896.45    163.98 o 
   6   2  10      133.59       38.11     95.54 o 
  -9   3  10      775.17      816.52    110.70 o 
  -7   3  10     8211.58     8160.71    238.69 o 
  -5   3  10     2685.52     2644.97     71.57 o 
  -3   3  10     1358.06     1465.16     61.75 o 
  -1   3  10     1611.67     1749.23     58.94 o 
   1   3  10     1727.31     1810.99     58.15 o 
   3   3  10     5209.06     4831.45    133.25 o 
   5   3  10      190.81      150.56    114.83 o 
 -10   4  10      915.54      996.35    133.70 o 
  -8   4  10      610.89      680.76    123.27 o 
  -6   4  10       20.67       32.67     22.12 o 
  -4   4  10     2088.30     1961.51     62.25 o 
  -2   4  10      354.32      408.75     40.83 o 
   0   4  10      645.05      696.98     50.64 o 
   2   4  10      292.64      280.20     33.72 o 
   4   4  10      397.32      277.54     64.26 o 
   6   4  10       19.20       68.34    105.71 o 
  -9   5  10     1952.65     2027.28    167.57 o 
  -7   5  10     8567.25     8221.55    199.64 o 
  -5   5  10     5206.72     5088.16    140.56 o 
  -3   5  10     3969.74     4017.81     93.46 o 
  -1   5  10     2917.16     2999.59     82.58 o 
   1   5  10     5862.38     6194.18    120.83 o 
   3   5  10     2839.45     2547.51    103.66 o 
   5   5  10      515.28      426.81    176.62 o 
  -8   6  10       14.39       -5.21     24.14 o 
  -6   6  10      289.32      199.65     57.27 o 
  -4   6  10      947.22      864.35     48.80 o 
  -2   6  10      812.47      884.17     60.96 o 
   0   6  10       53.50       50.26     35.53 o 
   2   6  10       11.05        9.08     23.46 o 
   4   6  10      249.13      187.89     40.37 o 
   6   6  10        0.36      -28.58     78.90 o 
  -9   7  10     1301.00     1417.13    200.48 o 
  -7   7  10     1740.94     1742.07     87.42 o 
  -5   7  10     4427.21     4570.79    153.34 o 
  -3   7  10     4003.58     4184.57     88.12 o 
  -1   7  10     3633.98     3711.25     89.56 o 
   1   7  10     1755.20     1848.35     69.00 o 
   3   7  10     1248.04     1254.94     55.89 o 
   5   7  10      514.33      437.13    173.74 o 
  -8   8  10      324.63      433.97    170.11 o 
  -6   8  10     1158.91     1145.24     86.46 o 
  -4   8  10     1010.16      943.46    107.92 o 
  -2   8  10      607.12      671.43     61.13 o 
   0   8  10      809.23      817.88     57.42 o 
   2   8  10      214.89      261.90     51.69 o 
   4   8  10      433.98      345.22     85.49 o 
  -7   9  10       33.99       18.24     53.53 o 
  -5   9  10      174.79      185.19     62.22 o 
  -3   9  10     1582.54     1668.44     83.83 o 
  -1   9  10      193.87      204.77     62.74 o 
   1   9  10      260.98      289.42     48.82 o 
   3   9  10       11.33       20.61     25.61 o 
   5   9  10       64.54      112.56    100.80 o 
  -8  10  10     1407.57     1354.16    107.30 o 
  -6  10  10     1181.40     1154.33    108.92 o 
  -4  10  10     4161.60     4302.97    135.77 o 
  -2  10  10      215.17      243.41     57.27 o 
   0  10  10     2745.44     2791.66     93.98 o 
   2  10  10     1349.90     1484.14     73.84 o 
   4  10  10      964.61      888.52     44.04 o 
  -7  11  10       35.38       62.05     78.98 o 
  -5  11  10      674.84      673.18    102.19 o 
  -3  11  10       59.25       48.21     49.71 o 
  -1  11  10        0.17      -15.10     43.60 o 
   1  11  10        0.16       -0.50     31.80 o 
   3  11  10       85.03        9.43     34.55 o 
  -6  12  10      310.92      228.27     56.43 o 
  -4  12  10     3867.58     3729.81    131.82 o 
  -2  12  10       41.81      108.99     59.76 o 
   0  12  10     1093.03     1237.82     93.84 o 
   2  12  10      216.31      257.54     58.35 o 
  -5  13  10     1516.86     1344.00    192.84 o 
  -3  13  10      636.70      475.24     97.41 o 
  -1  13  10     1418.55     1627.17    102.66 o 
   1  13  10     1555.33     1740.15    107.75 o 
   3  13  10      125.97       79.97     53.33 o 
  -4  14  10     1017.03      980.47    143.02 o 
  -2  14  10      511.62      349.43    112.51 o 
   0  14  10      314.57       94.57     65.90 o 
   2  14  10      164.84      197.08     60.95 o 
  -3  15  10     1003.85     1065.60    149.20 o 
  -1  15  10     1269.13     1214.95    199.15 o 
  -9   1  11     1745.67     1590.82    131.79 o 
  -7   1  11     2338.86     2245.79    132.92 o 
  -5   1  11     4586.08     4691.14    140.98 o 
  -3   1  11     1308.08     1489.26     70.40 o 
  -1   1  11      802.67      874.03     51.62 o 
   1   1  11     1492.74     1596.12     47.90 o 
   3   1  11     2175.07     2128.09    144.59 o 
   5   1  11      322.55      166.78    143.41 o 
  -8   2  11      811.60      849.98    120.05 o 
  -6   2  11      727.69      794.58     97.13 o 
  -4   2  11      439.47      531.16     85.53 o 
  -2   2  11     2182.83     2159.80     55.89 o 
   0   2  11     1938.49     2060.77     55.01 o 
   2   2  11      419.76      416.96     31.15 o 
   4   2  11       72.38       24.71     70.32 o 
   6   2  11      162.58      147.12    140.04 o 
  -9   3  11      453.62      505.49    111.80 o 
  -7   3  11     1005.50     1086.15    127.45 o 
  -5   3  11      646.32      561.41     54.27 o 
  -3   3  11     1266.28     1228.74     48.15 o 
  -1   3  11     1327.73     1409.71     56.74 o 
   1   3  11     1566.47     1632.12     50.83 o 
   3   3  11       62.20       29.41     13.78 o 
   5   3  11      452.63      182.88    183.35 o 
  -8   4  11     1726.06     1906.02    161.39 o 
  -6   4  11     1600.10     1535.85    125.52 o 
  -4   4  11     3017.95     2914.64     63.47 o 
  -2   4  11      518.34      571.69     47.72 o 
   0   4  11     1888.75     2020.91     58.76 o 
   2   4  11     1145.93     1150.73     51.84 o 
   4   4  11      563.83      273.51    272.38 o 
  -9   5  11       12.23      -57.46     93.30 o 
  -7   5  11      873.40      844.88     59.37 o 
  -5   5  11       72.20       69.78     37.56 o 
  -3   5  11        3.61      -13.40     26.12 o 
  -1   5  11       40.28       56.74     35.72 o 
   1   5  11      156.71      175.07     35.90 o 
   3   5  11      116.56       58.31     23.74 o 
   5   5  11        1.82       35.53     83.99 o 
  -8   6  11     2128.13     2272.23    267.01 o 
  -6   6  11     4053.77     4010.19    120.87 o 
  -4   6  11     2779.75     2810.55     68.68 o 
  -2   6  11      850.82      918.24     57.24 o 
   0   6  11     2407.55     2551.56     89.62 o 
   2   6  11     2050.89     2113.75     78.80 o 
   4   6  11      709.33      730.24    263.22 o 
  -7   7  11     1197.16     1073.17     71.59 o 
  -5   7  11      893.83      916.02     85.69 o 
  -3   7  11      421.46      412.30     54.75 o 
  -1   7  11      395.84      459.98     50.92 o 
   1   7  11      844.52      924.06     58.76 o 
   3   7  11      135.70       75.82     28.25 o 
   5   7  11       78.23       50.84     77.48 o 
  -8   8  11     1027.93      794.42    603.48 o 
  -6   8  11     2376.63     2298.80    107.00 o 
  -4   8  11       87.51       81.01     31.82 o 
  -2   8  11      168.12      183.19     43.32 o 
   0   8  11      475.37      462.87     54.07 o 
   2   8  11      686.50      638.44     88.96 o 
   4   8  11      156.43       86.29     54.64 o 
  -7   9  11      584.26      623.14     83.35 o 
  -5   9  11     3540.89     3414.40    136.53 o 
  -3   9  11     2411.74     2354.13    105.00 o 
  -1   9  11     2040.41     2190.56    119.22 o 
   1   9  11      977.23      993.05     75.81 o 
   3   9  11     1062.29     1011.57     60.63 o 
  -6  10  11        4.54       17.57     46.90 o 
  -4  10  11       70.65       76.26     63.37 o 
  -2  10  11       41.54       83.82     49.95 o 
   0  10  11       13.02       25.68     39.57 o 
   2  10  11       61.57       45.56     35.24 o 
  -5  11  11     1335.65     1402.70    260.24 o 
  -3  11  11     3000.30     3153.35    116.82 o 
  -1  11  11     1885.02     2070.17    104.88 o 
   1  11  11     1104.03     1165.34     98.09 o 
   3  11  11      248.49      151.39     57.32 o 
  -6  12  11      812.93      788.92    159.99 o 
  -4  12  11      394.07      350.47     75.54 o 
  -2  12  11       41.60        3.21     45.08 o 
   0  12  11      539.11      379.37     77.22 o 
   2  12  11      136.78       75.86     47.89 o 
  -5  13  11      176.66      182.78     79.91 o 
  -3  13  11      681.92      228.17    166.17 o 
  -1  13  11      682.66      310.36    168.19 o 
   1  13  11       67.58       64.71     58.48 o 
  -2  14  11      238.23      -25.56     53.70 o 
  -8   0  12     6594.69     6700.51    322.91 o 
  -6   0  12      952.21     1091.43    222.57 o 
  -4   0  12     3076.72     3345.07    166.71 o 
  -2   0  12     5633.67     5423.06    131.41 o 
   0   0  12     3906.17     3921.83    105.62 o 
   2   0  12      606.59      715.26    128.66 o 
   4   0  12     1792.06     1612.16    211.75 o 
  -9   1  12       83.75      163.32     94.78 o 
  -7   1  12      746.62      851.47    105.73 o 
  -5   1  12      501.83      418.14     77.97 o 
  -3   1  12      129.63      136.18     36.66 o 
  -1   1  12       81.76       55.06     28.48 o 
   1   1  12       52.18       40.70     25.56 o 
   3   1  12      371.89      173.03     66.68 o 
   5   1  12       44.96        3.85     66.02 o 
  -8   2  12     3243.17     3270.92    170.23 o 
  -6   2  12     1811.80     1885.45    119.25 o 
  -4   2  12     3688.72     3907.24    126.80 o 
  -2   2  12     2288.40     2366.46     63.14 o 
   0   2  12     3370.56     3312.71     69.91 o 
   2   2  12      575.72      497.14     30.90 o 
   4   2  12     1145.51     1031.17    642.46 o 
  -7   3  12     5876.67     5669.30    194.55 o 
  -5   3  12      571.52      494.58    104.41 o 
  -3   3  12      663.65      633.31     77.58 o 
  -1   3  12     1137.30     1189.45     51.31 o 
   1   3  12      729.75      727.69     38.92 o 
   3   3  12      554.68      407.43    142.95 o 
   5   3  12       24.98       49.56     90.51 o 
  -8   4  12      421.12      430.90    108.55 o 
  -6   4  12      750.14      648.53     40.51 o 
  -4   4  12     2507.29     2440.78     70.51 o 
  -2   4  12        0.71       -9.32     27.50 o 
   0   4  12      700.29      623.57     53.71 o 
   2   4  12      235.47      116.44     38.12 o 
   4   4  12      102.79       20.55     75.51 o 
  -7   5  12     5424.65     5189.35    215.26 o 
  -5   5  12      534.14      551.18     57.00 o 
  -3   5  12     1782.92     1702.47     64.38 o 
  -1   5  12     1290.60     1393.66     86.83 o 
   1   5  12     2001.80     2086.50     78.01 o 
   3   5  12      385.66      270.76     91.08 o 
  -8   6  12      218.89      106.94    106.30 o 
  -6   6  12       41.35       12.10     51.45 o 
  -4   6  12      104.47       88.47     36.87 o 
  -2   6  12      344.06      237.06     47.05 o 
   0   6  12        1.82      -51.28     42.24 o 
   2   6  12       87.96       30.79     30.88 o 
   4   6  12       72.58      -40.25     69.99 o 
  -7   7  12     1047.99     1263.11    185.98 o 
  -5   7  12     3057.66     2857.22    160.54 o 
  -3   7  12      593.23      636.95     64.18 o 
  -1   7  12     1293.18     1322.49     73.77 o 
   1   7  12     1258.75     1310.94     76.63 o 
   3   7  12      830.90      671.13    224.36 o 
  -6   8  12      741.99      741.76    102.79 o 
  -4   8  12     1066.23     1045.35     57.10 o 
  -2   8  12      708.46      809.20     68.94 o 
   0   8  12      925.64     1020.27     67.75 o 
   2   8  12       73.99       55.93     43.55 o 
  -7   9  12       88.10       87.34     75.60 o 
  -5   9  12      687.80      681.38     86.85 o 
  -3   9  12      601.18      575.23    155.09 o 
  -1   9  12      124.56      141.79     51.50 o 
   1   9  12      197.16       84.80     56.60 o 
   3   9  12      179.02       53.81     63.32 o 
  -6  10  12     1229.91     1293.38    108.32 o 
  -4  10  12     2793.18     2723.68    137.65 o 
  -2  10  12      699.93      720.13     83.58 o 
   0  10  12     2279.77     2292.97     95.19 o 
   2  10  12      209.32       85.66     52.55 o 
  -5  11  12        1.51        7.80     49.74 o 
  -3  11  12      165.18       34.94     61.57 o 
  -1  11  12       52.95       74.09     62.88 o 
   1  11  12      116.04       14.14     48.56 o 
  -4  12  12     1796.48     1775.39    124.01 o 
  -2  12  12       67.22       39.44     59.61 o 
   0  12  12     1673.76     1632.24    103.81 o 
  -7   1  13     2272.61     2227.07    162.50 o 
  -5   1  13      275.68      382.53     88.11 o 
  -3   1  13     1533.72     1564.68     67.59 o 
  -1   1  13     2065.35     2173.33     65.20 o 
   1   1  13      745.52      630.01     65.57 o 
   3   1  13        8.19       -5.16     66.17 o 
  -8   2  13      802.29      847.55    120.08 o 
  -6   2  13     1508.30     1460.62    126.68 o 
  -4   2  13      144.84      159.24     66.65 o 
  -2   2  13     1007.40      999.71     53.29 o 
   0   2  13      423.01      224.79     90.61 o 
   2   2  13       52.31       20.45     17.98 o 
  -7   3  13     1120.25     1070.11    117.76 o 
  -5   3  13        4.17       16.22     50.73 o 
  -3   3  13     1556.76     1571.19     66.60 o 
  -1   3  13       98.49      117.26     34.20 o 
   1   3  13      505.72      331.10     79.70 o 
   3   3  13        6.42       -3.85     57.17 o 
  -6   4  13     4485.68     4433.72    283.05 o 
  -4   4  13     1237.06     1158.83     49.31 o 
  -2   4  13     1511.31     1554.92     65.79 o 
   0   4  13     1356.40     1338.27     59.45 o 
   2   4  13      926.90      734.23    140.75 o 
  -7   5  13        0.66        4.70     65.37 o 
  -5   5  13      265.41      199.67     47.92 o 
  -3   5  13       20.27       20.66     29.30 o 
  -1   5  13      186.49      143.14     50.24 o 
   1   5  13      236.77      127.76     60.98 o 
   3   5  13      138.60        6.06     63.57 o 
  -6   6  13     2662.72     2294.90    244.25 o 
  -4   6  13     1838.72     1770.19     76.54 o 
  -2   6  13     1300.59     1419.05     77.37 o 
   0   6  13     1318.04     1385.81     72.17 o 
   2   6  13      539.18        7.51     39.29 o 
  -5   7  13       58.99      102.62     51.69 o 
  -3   7  13      328.06      296.83     61.38 o 
  -1   7  13      712.27      782.57     70.36 o 
   1   7  13      138.92       38.11     35.29 o 
  -6   8  13      542.59      504.63     72.57 o 
  -4   8  13      856.55      786.87    161.42 o 
  -2   8  13      976.45      925.47     81.10 o 
   0   8  13      746.10      541.64    113.22 o 
   2   8  13      182.26       90.64     76.04 o 
  -5   9  13      400.24      424.97     82.47 o 
  -3   9  13      374.63      330.46     84.79 o 
  -1   9  13      181.52      240.68     59.38 o 
   1   9  13      577.89      180.13    124.80 o 
  -4  10  13        3.30       17.31     62.05 o 
  -2  10  13        0.08       -9.60     38.15 o 
   0  10  13       12.62       42.19     51.53 o 
  -6   0  14      753.12      766.04    148.24 o 
  -4   0  14     1722.06     2023.01    153.78 o 
  -2   0  14     1569.26     1651.60    118.39 o 
   0   0  14      373.08      171.14     91.69 o 
   2   0  14      291.90       12.51    141.48 o 
  -7   1  14       13.73       17.08     65.78 o 
  -5   1  14       41.07       78.06     70.31 o 
  -3   1  14       18.55       13.36     29.55 o 
  -1   1  14      192.66       81.63     38.20 o 
   1   1  14        5.74        7.31     21.94 o 
  -6   2  14      799.19      813.65    117.34 o 
  -4   2  14      409.55      140.62     89.74 o 
  -2   2  14      606.09      559.26     65.98 o 
   0   2  14      297.73      162.62     53.81 o 
   2   2  14      224.14       19.40     66.01 o 
  -5   3  14      268.61       60.67     84.75 o 
  -3   3  14      823.59      756.53     59.42 o 
  -1   3  14     1118.56     1153.20     56.18 o 
   1   3  14      265.51       71.55     30.90 o 
  -6   4  14        5.03        6.74     58.02 o 
  -4   4  14       59.11      109.71     73.00 o 
  -2   4  14      200.92      188.86     50.29 o 
   0   4  14      155.77       16.18     31.55 o 
  -5   5  14      372.78      266.18     80.44 o 
  -3   5  14     1815.64     1784.47     89.41 o 
  -1   5  14      397.70      314.28     57.12 o 
   1   5  14      331.80       83.83     40.34 o 
  -4   6  14      121.33       78.05     52.14 o 
  -2   6  14       43.24       29.79     35.96 o 
   0   6  14        2.04       19.68     32.67 o 
  -5   7  14     1453.28     1271.01     94.53 o 
  -3   7  14      132.69      120.89     44.05 o 
  -1   7  14      143.95      116.78     45.26 o 
  -2   8  14      832.28      725.10    159.34 o 
  -3   1  15     1704.26     1654.12     97.44 o 
  -1   1  15     1110.40      993.65     56.41 o 
  -4   2  15      410.34      196.69    129.48 o 
  -2   2  15      111.45       37.04     40.14 o 
  -3   3  15     1358.33     1301.15     89.84 o 
  -1   3  15       43.11       41.82     37.11 o 
  -2   4  15      654.11      337.25    181.99 o 
                                                 
